# Supplementary material for: Five-Year Follow-Up of Photobiomodulation in Parkinson’s Disease: A Case Series Exploring Clinical Stability and Microbiome Modulation
Source: J Clin Med. 2026 Jan 4;15(1):368. doi: 10.3390/jcm15010368 (PMC12786582; doi:10.3390/jcm15010368)
Supplement: Supplementary file 1 [file jcm-15-00368-s001.zip › Supplementary Table S2.xlsx]

## Sheet: Phyla
PHYLA	A2 baseline	A2 5-years	A5 baseline	A5 5-years	B1 baseline	B1 5-years	B2 baseline	B2 5-years	B4 baseline	B4 5-years	B5 baseline	B5 5-years		mean
d__Bacteria;p__Bacillota_A_368345	0.759074	0.451039	0.809535	0.538194	0.763881	0.440227	0.59494	0.353145	0.365221	0.721051	0.320765	0.185051		0.525177
d__Bacteria;p__Actinomycetota	0.0278792	0.0278815	0.0347712	0.168561	0.188847	0.475208	0.015214	0.286872	0.000657049	0.151798	0.0104488	0.717904		0.175504
d__Bacteria;p__Bacteroidota	0.0401291	0.00274461	0.0458836	0.212259	0.00447	0.0445573	0.275182	0.00677103	0.501454	0.0682559	0.465922	0.0095545		0.139765
d__Bacteria;p__Bacillota_I	0.0996289	0.516751	0.0791731	0.0289658	0.0406651	0.0153835	0.0809972	0.0742981	0.00548006	0.0392054	0.154062	0.0452699		0.0983234
d__Bacteria;p__Verrucomicrobiota	0.00147844	0	0.00690644	0.00369688	0.000870265	0	0.00630928	0.182046	0.0346978	0.000646465	0.000108038	0.0318145		0.0223812
d__Bacteria;__	0.0605859	0.000369466	0.00335763	0.000941528	0.000224159	0.0242171	0.00106561	0.00449473	0.00239054	0.00875421	0.0163909	0.00660608		0.0107832
d__Archaea;p__Methanobacteriota_A_1229	0.000211206	0	0.0164297	0.00596763	0	0	0	0.0806543	8.38785e-05	6.73401e-05	0	0		0.00861784
d__Bacteria;p__Bacillota_C	0.000512929	0.000461833	0.000824471	0.0308074	0.000540619	7.08102e-05	0.00422026	0.00252708	0.0266594	0.00879461	0.0173633	0.00103347		0.00781801
d__Bacteria;p__Pseudomonadota	0.00874996	7.91713e-05	0.00010754	0.00775376	0.000105487	0.000123918	0.00183581	0.000163971	0.0570374	0.000565657	0.0144154	0.000526865		0.00762208
d__Bacteria;p__Desulfobacterota_G_459543	0.000362067	0	0.0010754	0.00089999	0.000131858	0.000177026	0.00850381	0.00658777	0.00554996	0.000821549	0.000401284	0.000162112		0.00205607
d__Bacteria;p__Cyanobacteriota	9.05169e-05	0	0	0	0	3.54051e-05	0.00612992	0.000520848	0	0	0.000123472	0.0018339		0.000727838
d__Bacteria;p__Bacillota_B_370539	0	0	0.00169674	0.000719992	0.000263717	0	0.00225784	0.00171687	0.000321534	0	0	0.000182376		0.000596589
d__Bacteria;p__Patescibacteria	0.00129741	0.000672956	0.000215079	0	0	0	0.00300693	0	0.000153777	4.0404e-05	0	6.07921e-05		0.000453946
d__Bacteria;p__Bacillota_G	0	0	0	0.0010246	0	0	0.00033762	5.7872e-05	0.000293575	0	0	0		0.000142806
d__Bacteria;p__Synergistota	0	0	2.38977e-05	0.00020769	0	0	0	0.00014468	0	0	0	0		3.13557e-05

## Sheet: Families
	A2 baseline	A2 5-years	A5 baseline	A5 5-years	B1 baseline	B1 5-years	B2 baseline	B2 5-years	B4 baseline	B4 5-years	B5 baseline	B5 5-years	mean
d__Bacteria;p__Bacillota_A_368345;c__Clostridia_258483;o__Lachnospirales;f__Lachnospiraceae	0.646562	0.364637	0.289355	0.141526	0.559277	0.365611	0.169148	0.0966977	0.230736	0.453535	0.216801	0.0824223	0.301359
d__Bacteria;p__Actinomycetota;c__Actinomycetes;o__Actinomycetales;f__Bifidobacteriaceae	0.0167154	0.00868246	0.0301075	0.0832214	0.179842	0.282905	0.00863042	0.191727	0.000167757	0.0325522	0.00918323	0.656359	0.125008
d__Bacteria;p__Bacteroidota;c__Bacteroidia;o__Bacteroidales;f__Bacteroidaceae	0.0345171	0.00171538	0.018853	0.110879	0.00133177	0.036184	0.112164	0.00343351	0.373343	0.0521212	0.352914	0.00790282	0.0921132
d__Bacteria;p__Bacillota_A_368345;c__Clostridia_258483;o__Oscillospirales;f__Ruminococcaceae	0.0103189	0.0165468	0.0950179	0.188951	0.0604306	0.0505231	0.157605	0.0114193	0.0626573	0.205024	0.0265774	0.0148836	0.0749962
d__Bacteria;p__Bacillota_I;c__Bacilli_A;o__Lactobacillales;f__Enterococcaceae	0	0.456132	0	0	9.23008e-05	0	0	0	0	0	0	0.0221684	0.0398661
d__Bacteria;p__Actinomycetota;c__Coriobacteriia;o__Coriobacteriales;f__Coriobacteriaceae	0.00120689	0	0	0.0823078	0.0037184	0.179274	0	0.0764245	0	0.0865185	0	0.0426752	0.0393438
d__Bacteria;p__Bacillota_A_368345;c__Clostridia_258483;o__Oscillospirales;f__Oscillospiraceae_88309	0.0502067	0.0147127	0.0788172	0.0733379	0.0419705	0.00375294	0.048438	0.0573087	0.0285746	0.000552189	0.045839	0.0128066	0.0380264
d__Bacteria;p__Bacillota_A_368345;c__Clostridia_258483;o__Oscillospirales;f__Acutalibacteraceae	0.0310473	0.00563436	0.12552	0.03552	0.0246839	0.000424861	0.0591574	0.0762027	0.0162585	0.00513131	0.00490801	0.00244177	0.0322441
d__Bacteria;p__Bacillota_A_368345;c__Clostridia_258483;o__TANB77;f__CAG-508	0.00120689	0.0248994	0.140573	0.00827785	0.0233785	0	0.0659626	0.0459859	0.00792652	6.73401e-05	0	0.0037589	0.0268364
d__Bacteria;p__Bacillota_I;c__Bacilli_A;o__Lactobacillales;f__Streptococcaceae	0.0860514	0.0519364	0.00574671	0.0104927	0.00489194	0.00516915	0.053228	0.0480113	0.00142594	0.0151246	0.00192925	0.0026444	0.0238876
d__Bacteria;p__Verrucomicrobiota;c__Verrucomicrobiae;o__Verrucomicrobiales;f__Akkermansiaceae	0.00147844	0	0.00690562	0.00357138	0.000870265	0	0.00630928	0.182034	0.0346978	0.000646465	0.000108038	0.0318139	0.0223696
d__Bacteria;p__Bacillota_I;c__Bacilli_A;o__Erysipelotrichales;f__Coprobacillaceae	0.00672842	0.00258626	0.0389964	0.0060492	0.0287583	0.00980722	0.0170182	0.0172833	0.00111838	0.0162694	0.109334	0.00588658	0.021653
d__Bacteria;p__Bacillota_A_368345;c__Clostridia_258483;o__Christensenellales;f__Aristaeellaceae	0.000603446	0.00558158	0.028865	0.0209715	0.0162713	0.00886898	0.0666273	0.0519945	0.00504669	0.0033266	0	0.0148634	0.018585
d__Bacteria;p__Bacteroidota;c__Bacteroidia;o__Bacteroidales;f__Tannerellaceae	0.00105603	0.000171538	0.00690562	0.0121122	0.000435132	0.00311565	0.0301748	0.000501524	0.0629928	0.00729966	0.0533862	0.000182373	0.0148611
d__Bacteria;p__Bacteroidota;c__Bacteroidia;o__Bacteroidales;f__Rikenellaceae	0.00171982	0.000237514	0.0134409	0.0654614	7.9115e-05	0.00127458	0.065108	0.00105127	0.011016	0.000821549	0.00614273	0.000354614	0.0138923
d__Bacteria;p__Bacteroidota;c__Bacteroidia;o__Bacteroidales;f__Muribaculaceae	0.00178016	0.000290295	0.00505376	0.0110879	0.00015823	0.000902831	0.0403667	0.000376143	0.0302103	0.00282828	0.0508242	0.000638304	0.0120431
d__Bacteria;p__Bacillota_A_368345;c__Clostridia_258483;o__Peptostreptococcales;f__Peptostreptococcaceae_256921	0.00313792	0.000541004	0.0235125	0.0329176	0.0171548	0.00647914	7.38545e-05	0	0	0.0175084	0.000509322	0.0311756	0.0110842
d__Bacteria;__;__;__;__	0.0605859	0.000369466	0.00335723	0.000941294	0.000224159	0.0242171	0.00106561	0.00449443	0.00239054	0.00875421	0.0163909	0.00660594	0.0107831
d__Archaea;p__Methanobacteriota_A_1229;c__Methanobacteria;o__Methanobacteriales;f__Methanobacteriaceae	0.000211206	0	0.0164277	0.00596614	0	0	0	0.0806489	8.38785e-05	6.73401e-05	0	0	0.0086171
d__Bacteria;p__Bacillota_I;c__Bacilli_A;o__Erysipelotrichales;f__Erysipelotrichaceae	0.00431464	0.00502738	0.0146595	0.0020487	0.00239982	0	0.00791298	0.0075325	0.00260023	0.0023569	0.0408229	0.0144581	0.00867781
d__Bacteria;p__Actinomycetota;c__Coriobacteriia;o__Coriobacteriales;f__Eggerthellaceae	0.0050086	0.00954015	0.00169654	0.00125967	0.0050238	0.0123918	0.00211013	0.0122391	0	0.0317845	0.00126559	0.0181359	0.00837132
d__Bacteria;p__Bacillota_C;c__Negativicutes;o__Acidaminococcales;f__Acidaminococcaceae	0.000512929	0.000461833	0.000561529	0.00447115	0.000540619	7.08102e-05	0.00278537	0.0024594	0.0259185	0.0079596	0.0173633	0.000587645	0.00530772
d__Bacteria;p__Bacillota_A_368345;c__Clostridia_258483;o__Oscillospirales;f__Butyricicoccaceae	0.00356033	0.00190011	0.00135006	0.00225634	0.00626327	0.00269079	0.00283812	0.00014467	0.00118828	0.019367	0.0102327	0.00596764	0.00481328
d__Bacteria;p__Bacillota_A_368345;c__Clostridia_258483;o__UBA1381;f__UBA1381	0.00582325	0.00160982	0.00397849	0.00236708	0.00868946	0	0.000548633	0.00148528	0.0055919	0.0148418	0	0.0068795	0.00431793
d__Bacteria;p__Pseudomonadota;c__Alphaproteobacteria;o__RF32;f__CAG-239	9.05169e-05	0	0	0	0.000105487	0	0	0	0.0508444	0	0	2.02636e-05	0.00425505
d__Bacteria;p__Bacteroidota;c__Bacteroidia;o__Bacteroidales;f__Barnesiellaceae	0.000905169	0.000329881	0.000645161	0.00303152	0.000395575	0.00171715	0.0207953	0.000771575	0.015853	0.00356902	0	0.000202636	0.004018
d__Bacteria;p__Bacillota_A_368345;c__Clostridia_258483;o__Peptostreptococcales;f__Anaerovoracaceae	0.00292671	0.0107673	0.00298686	0.00152268	0.00221522	0.00107986	0.00477944	0.00313452	0.00253034	0.00107744	0.000709964	0.00316113	0.00307429
d__Bacteria;p__Bacillota_C;c__Negativicutes;o__Veillonellales;f__Dialisteraceae	0	0	9.55795e-05	0.026024	0	0	0	0	0	0	0	0	0.00217663
d__Bacteria;p__Bacillota_A_368345;c__Clostridia_258483;o__Christensenellales;f__CAG-138	0.000150861	0	0.00738351	0.00761341	0.000817521	0	0.00398814	0.00487057	0.000531231	0	0	0	0.00211294
d__Bacteria;p__Desulfobacterota_G_459543;c__Desulfovibrionia;o__Desulfovibrionales;f__Desulfovibrionaceae	0.000362067	0	0.00107527	0.000899766	0.000131858	0.000177026	0.00850381	0.00658732	0.00554996	0.000821549	0.000401284	0.000162109	0.002056
d__Bacteria;p__Bacillota_I;c__Bacilli_A;o__RF39;f__UBA660	0	0	0.0170012	5.53702e-05	0.00400849	0	0.00265876	0	0	0	0	0	0.00197698
d__Bacteria;p__Bacillota_A_368345;c__Clostridia_258483;o__Lachnospirales;f__Anaerotignaceae	0.00150861	0.000870885	0	0.000415277	0	5.31077e-05	0.000770197	0.000154315	0.00332718	6.73401e-05	0.0144771	0.000506591	0.00184588
d__Bacteria;p__Actinomycetota;c__Actinomycetes;o__Actinomycetales;f__Actinomycetaceae	0.00362067	0.00764003	0.0016129	0.00125967	0.000224159	0.000460267	0.000390374	0.0044462	0.000349494	0.000228956	0	0.000344482	0.00171477
d__Bacteria;p__Pseudomonadota;c__Gammaproteobacteria;o__Burkholderiales;f__Burkholderiaceae_A_595427	0.000573273	0	0	0.00609072	0	5.31077e-05	0.000675241	0.000106092	0.00563384	0.00040404	0.00518583	9.11863e-05	0.00156778
d__Bacteria;p__Bacillota_A_368345;c__Clostridia_258483;o__Clostridiales;f__Clostridiaceae_222000	0.000724135	0.00113479	0.00408602	0.00620146	0.000606548	0.000743508	0	0	0	0.000430976	0.000108038	0	0.00116962
d__Bacteria;p__Bacteroidota;c__Bacteroidia;o__Bacteroidales;f__Marinifilaceae	0	0	0.000394265	0.00617378	0	0.000672697	0	0.000192894	0.00426383	0.00153535	0	9.11863e-05	0.00111033
d__Bacteria;p__Pseudomonadota;c__Gammaproteobacteria;o__Enterobacterales_737866;f__Enterobacteriaceae_A_725029	0.00808617	7.91713e-05	0	0.00107972	0	0	0	0	0	0	0.00430609	0	0.00112926
d__Bacteria;p__Bacillota_A_368345;c__Clostridia_258483;o__Oscillospirales;f__CAG-272	0	0	0.00105137	0.00974516	0.000606548	0	0.000770197	0.000414722	0.000125818	0	0	0	0.00105948
d__Bacteria;p__Bacillota_I;c__Bacilli_A;o__Lactobacillales;f__Lactobacillaceae	0.00132758	0.000950056	0.000262843	0	0.000237345	0	0	0.00133097	0	0.00494276	0.00177491	3.03954e-05	0.000904738
d__Bacteria;p__Cyanobacteriota;c__Vampirovibrionia;o__Gastranaerophilales;f__Gastranaerophilaceae	9.05169e-05	0	0	0	0	0	0.00612992	0.000520813	0	0	0.000123472	0.00183386	0.000724882
d__Bacteria;p__Bacillota_I;c__Bacilli_A;o__MOL361;f__Turicibacteraceae	0	0	0.00210275	0.00452652	0.000210973	0.000407159	0.000179361	0	0	0.000390572	0	4.05273e-05	0.000654821
d__Bacteria;p__Bacillota_A_368345;c__Clostridia_258483;o__Tissierellales;f__Peptoniphilaceae	0	0	0.00101553	0	0	0	0.0066469	0	0	0	4.6302e-05	0	0.000642395
d__Bacteria;p__Bacteroidota;c__Bacteroidia;o__Bacteroidales;__	0	0	0.000525687	0.00199333	0	0	0.00405144	0.000366498	6.98988e-05	0	0.000216076	0	0.000601911
d__Bacteria;p__Bacillota_I;c__Bacilli_A;o__ML615J-28;f__CAG-313	0	0	0.000119474	0.00568929	0	0	0	1.92894e-05	0	0	0	0	0.000485671
d__Bacteria;p__Bacillota_A_368345;c__Clostridia_258483;o__Eubacteriales;f__Eubacteriaceae	0	0	4.77897e-05	0	0	0	0.000685791	0	0	0	0	0.00473156	0.000455428
d__Bacteria;p__Bacillota_B_370539;c__Dehalobacteriia;o__Dehalobacteriales;f__Dehalobacteriaceae	0	0	0.00113501	0.000442962	0.000263717	0	0.00201517	0.00120559	2.79595e-05	0	0	0.000182373	0.000439398
d__Bacteria;p__Pseudomonadota;c__Gammaproteobacteria;o__Enterobacterales_737866;f__Succinivibrionaceae	0	0	0	0	0	0	0	0	0	0	0.00492345	0.000415404	0.000444904
d__Bacteria;p__Bacteroidota;c__Bacteroidia;o__Bacteroidales;f__Coprobacteraceae	0	0	0	0.000899766	0	0	0	0	0.0033831	8.08081e-05	0	0	0.00036364
d__Bacteria;p__Actinomycetota;c__Coriobacteriia;o__Coriobacteriales;f__QAMH01	0	0	0.00088411	0.000124583	0	0	0.00298583	8.68022e-05	0	6.73401e-05	0	0	0.000345722
d__Bacteria;p__Bacillota_C;c__Negativicutes;o__Veillonellales;f__Veillonellaceae	0	0	0.000167264	0.000304536	0	0	0.00143489	4.82234e-05	0.000685008	0.000835017	0	0	0.000289578
d__Bacteria;p__Bacteroidota;c__Bacteroidia;o__Bacteroidales;f__UBA11471	0	0	0	0.000359906	0	0.000283241	0	0	0.000321534	0	0.0023151	0.000182373	0.000288513
d__Bacteria;p__Actinomycetota;c__Actinomycetes;o__Actinomycetales;f__Micrococcaceae	0.00066379	0.000527809	7.16846e-05	9.68979e-05	0	0.000177026	0.000432576	0.00106092	0	0.000309764	0	2.02636e-05	0.000280061
d__Bacteria;p__Bacillota_A_368345;c__Clostridia_258483;o__Oscillospirales;f__CAG-382	0	0	0.00188769	0.000747498	0	0	0	0.000626905	0	0	0	0	0.000271841
d__Bacteria;p__Bacillota_A_368345;c__Clostridia_258483;o__Lachnospirales;f__	0.000693963	0.000554199	0.000179211	0	0.000131858	0	0.00126608	0.00014467	0.000139798	0	0	0	0.000259148
d__Bacteria;p__Bacillota_A_368345;c__Clostridia_258483;o__;f__	0	0	0.000286738	5.53702e-05	3.95575e-05	0	0.0025427	6.75128e-05	2.79595e-05	0	0	0	0.000251654
d__Bacteria;p__Patescibacteria;c__Saccharimonadia;o__Saccharimonadales;f__Nanosynbacteraceae	0.00117672	0.000422247	5.97372e-05	0	0	0	0.00122387	0	0.000153777	0	0	0	0.00025303
d__Bacteria;p__Bacillota_A_368345;c__Clostridia_258483;o__Oscillospirales;f__QAKW01	0.000543101	0.000369466	0.000334528	0.000387592	0	0	0.00082295	0.000192894	0.000209696	0	0	0	0.000238352
d__Bacteria;p__Bacillota_A_368345;c__Clostridia_258483;o__Christensenellales;f__	0	0.000725737	3.58423e-05	0.000526017	0.000145044	0	0.00032707	0.000405077	0.000181737	0	7.717e-05	0.000314086	0.000228148
d__Bacteria;p__Actinomycetota;c__Coriobacteriia;o__Coriobacteriales;f__Atopobiaceae	0.00039224	0.000725737	0	0.000179953	0	0	0.000348171	0.000646194	0.000139798	0.000296296	0	0	0.000227366
d__Bacteria;p__Bacteroidota;c__Bacteroidia;o__Bacteroidales;f__UBA932	0.000150861	0	0	0	0.0019515	0.000407159	0	0	0	0	0	0	0.000209127
d__Bacteria;p__Bacillota_A_368345;c__Clostridia_258483;o__Oscillospirales;f__UBA644	0	0	0.000967742	0.000193796	0.00105487	0	0	0.000231473	0	0	0	0	0.00020399
d__Bacteria;p__Bacillota_A_368345;c__Clostridia_258483;o__Christensenellales;__	0	0	0.000191159	0.00171648	6.59291e-05	0	0	0.000212183	0	0	0	4.05273e-05	0.000185523
d__Bacteria;p__Bacillota_A_368345;c__Clostridia_258483;o__Christensenellales;f__Borkfalkiaceae	0	0	0	0.00188259	0	0	0	0.000289341	0	0	0	0	0.000180994
d__Bacteria;p__Bacillota_A_368345;c__Clostridia_258483;o__Christensenellales;f__Christensenellaceae	0	0	0.000238949	0.000318379	0	0	0.000422026	0.000289341	0	5.38721e-05	0.000447586	0.000263427	0.000169465
d__Bacteria;p__Bacillota_G;c__DTU014;o__DTU014;f__DTU014	0	0	0	0.00102435	0	0	0.00033762	5.78681e-05	0.000293575	0	0	0	0.000142784
d__Bacteria;p__Actinomycetota;c__Actinomycetes;o__Mycobacteriales;f__Mycobacteriaceae	0.000120689	0.000765323	0.000179211	0	0	0	0.000316519	7.71575e-05	0	1.3468e-05	0	0.000131714	0.000133673
d__Bacteria;p__Bacillota_A_368345;c__Clostridia_258483;o__Eubacteriales;f__Anaerofustaceae	6.03446e-05	0.000263904	0.000310633	2.76851e-05	0	0	0	0.00014467	0	6.73401e-05	0	0.000678832	0.000129451
d__Bacteria;p__Bacteroidota;c__Bacteroidia;__;__	0	0	0	0.000207638	0	0	0.00117112	3.85788e-05	0	0	6.1736e-05	0	0.000123256
d__Bacteria;p__Pseudomonadota;c__Gammaproteobacteria;o__Burkholderiales;f__Burkholderiaceae_A_595421	0	0	0.000107527	0.000124583	0	0	0.000527532	0	0.000531231	8.08081e-05	0	0	0.000114307
d__Bacteria;p__Bacillota_B_370539;c__Peptococcia_369891;o__Peptococcales_369891;f__BICA1-8	0	0	0.000489845	2.76851e-05	0	0	0.000242665	0.000511169	0	0	0	0	0.000105947
d__Bacteria;p__Patescibacteria;c__Saccharimonadia;o__Saccharimonadales;__	0	0	0	0	0	0	0.00124498	0	0	0	0	0	0.000103748
d__Bacteria;p__Bacteroidota;c__Bacteroidia;o__Bacteroidales;f__Porphyromonadaceae	0	0	5.97372e-05	0	0	0	0.00110782	0	0	0	6.1736e-05	0	0.000102441
d__Bacteria;p__Bacillota_A_368345;c__Clostridia_258483;o__Monoglobales;f__Monoglobaceae	0	0	0.000943847	0.000249166	0	0	0	0	0	0	0	0	9.94178e-05
d__Bacteria;p__Pseudomonadota;c__Gammaproteobacteria;o__Enterobacterales_737866;f__Pasteurellaceae	0	0	0	0.000359906	0	0	0.000633038	5.78681e-05	0	5.38721e-05	0	0	9.20571e-05
d__Bacteria;p__Bacillota_I;c__Bacilli_A;o__Staphylococcales;f__Gemellaceae	0.000422412	0.000118757	9.55795e-05	0	6.59291e-05	0	0	2.89341e-05	0.000251636	0	9.2604e-05	4.05273e-05	9.30315e-05
d__Bacteria;p__Bacillota_A_368345;c__Clostridia_43505;o__Caldicoprobacterales;f__Xylanivirgaceae	0	0	0	0	0	0	0.00101286	0	0	0	0	0	8.44051e-05
d__Bacteria;p__Patescibacteria;c__Saccharimonadia;o__Saccharimonadales;f__Saccharimonadaceae	0.000120689	0.000118757	0.000155317	0	0	0	0.000538083	0	0	0	0	6.07909e-05	8.2803e-05
d__Bacteria;p__Bacillota_I;c__Bacilli_A;o__Lactobacillales;f__Aerococcaceae	0.000724135	0	0	0	0	0	0	6.75128e-05	0	6.73401e-05	0.000108038	0	8.05855e-05
d__Bacteria;p__Bacillota_A_368345;c__Clostridia_258483;o__Christensenellales;f__GCA-900066905	0	0.000290295	0	0	0	0	0.000242665	0.000115736	0	0	0	0.000121582	6.41898e-05
d__Bacteria;p__Actinomycetota;c__Actinomycetes;o__Propionibacteriales;f__Propionibacteriaceae	0.000150861	0	0.000215054	6.92128e-05	3.95575e-05	0	0	7.71575e-05	0	0	0	0.000121582	5.61187e-05
d__Bacteria;p__Bacillota_B_370539;c__Peptococcia_369891;o__Peptococcales_369891;f__Peptococcaceae_369362	0	0	7.16846e-05	0.000249166	0	0	0	0	0.000293575	0	0	0	5.12021e-05
d__Bacteria;p__Bacillota_A_368345;c__Clostridia_258483;o__Christensenellales;f__CAG-917	0	0	0	5.53702e-05	0	0	0	0.00047259	0	0	0	0	4.39967e-05
d__Bacteria;p__Bacillota_A_368345;c__Clostridia_258483;o__Oscillospirales;f__UBA929	0	0	3.58423e-05	0.000124583	0	0	0.000263766	4.82234e-05	5.5919e-05	0	0	0	4.40278e-05
d__Bacteria;p__Bacillota_C;c__Negativicutes;o__Selenomonadales;f__	0	0	0	0	0	0	0	0	0	0	0	0.0004458	3.715e-05
d__Bacteria;p__Bacteroidota;c__Bacteroidia;o__Bacteroidales;f__Marinilabiliaceae	0	0	0	0	0.000118672	0	0.000242665	3.85788e-05	0	0	0	0	3.33263e-05
d__Bacteria;p__Synergistota;c__Synergistia;o__Synergistales;f__Synergistaceae	0	0	2.38949e-05	0.000207638	0	0	0	0.00014467	0	0	0	0	3.13503e-05
d__Bacteria;p__Bacillota_I;c__Bacilli_A;o__Staphylococcales;f__Staphylococcaceae	0	0	0.000179211	0	0	0	0	1.92894e-05	0	5.38721e-05	0	0	2.10311e-05
d__Archaea;p__Thermoplasmatota;c__Thermoplasmata_1773;o__Methanomassiliicoccales;f__Methanomethylophilaceae	0	0	0	0.000249166	0	0	0	0	0	0	0	0	2.07638e-05
d__Bacteria;p__Bacillota_A_368345;c__Clostridia_258483;o__Christensenellales;f__Maliibacteriaceae	0	0	0.000238949	0	0	0	0	0	0	0	0	0	1.99124e-05
d__Bacteria;p__Bacillota_A_368345;c__Clostridia_258483;__;__	0	0	4.77897e-05	2.76851e-05	5.27433e-05	0	0	0	5.5919e-05	0	0	2.02636e-05	1.70334e-05
d__Bacteria;p__Bacillota_A_368345;c__Clostridia_258483;o__Oscillospirales;__	0	0	4.77897e-05	0	2.63717e-05	0	0	3.85788e-05	2.79595e-05	0	3.0868e-05	0	1.42973e-05
d__Bacteria;p__Patescibacteria;c__Saccharimonadia;o__Saccharimonadales;f__Nanogingivalaceae	0	0.000131952	0	0	0	0	0	0	0	4.0404e-05	0	0	1.4363e-05
d__Bacteria;p__Bacillota_I;c__Bacilli_A;o__Bacillales_A;f__Planococcaceae	0	0	0	4.15277e-05	0	0	0	0	8.38785e-05	0	0	0	1.04505e-05
d__Bacteria;p__Bacillota_A_368345;c__Clostridia_258483;o__DSM-8532;f__	0	0	9.55795e-05	0	0	0	0	0	2.79595e-05	0	0	0	1.02949e-05
d__Bacteria;p__Bacillota_A_368345;c__Clostridia_258483;o__Christensenellales;f__Pumilibacteraceae	0	0	0	0.000124583	0	0	0	0	0	0	0	0	1.03819e-05
d__Bacteria;p__Verrucomicrobiota;c__Verrucomicrobiae;o__Opitutales;f__CAG-312	0	0	0	0.000124583	0	0	0	0	0	0	0	0	1.03819e-05
d__Bacteria;p__Campylobacterota_A;c__Campylobacteria;o__Campylobacterales;f__Campylobacteraceae	0	0	0.000119474	0	0	0	0	0	0	0	0	0	9.95619e-06
d__Bacteria;p__Pseudomonadota;c__Gammaproteobacteria;o__Burkholderiales;__	0	0	0	6.92128e-05	0	0	0	0	2.79595e-05	0	0	0	8.09769e-06
d__Bacteria;p__Bacillota_C;c__Negativicutes;o__Selenomonadales;f__Selenomonadaceae_42771	0	0	0	0	0	0	0	1.92894e-05	5.5919e-05	0	0	0	6.26737e-06
d__Bacteria;p__Actinomycetota;c__Actinomycetes;__;__	0	0	0	0	0	0	0	0	0	0	0	7.09227e-05	5.91023e-06
d__Bacteria;p__Bacillota_I;c__Bacilli_A;o__Lactobacillales;__	6.03446e-05	0	0	0	0	0	0	0	0	0	0	0	5.02871e-06
d__Bacteria;p__Bacillota_I;c__Bacilli_A;o__RFN20;f__CAG-288	0	0	0	5.53702e-05	0	0	0	0	0	0	0	0	4.61418e-06
d__Bacteria;p__Actinomycetota;c__Actinomycetes;o__Actinomycetales;f__Dermatophilaceae	0	0	0	0	0	0	0	3.85788e-05	0	0	0	0	3.2149e-06
d__Bacteria;p__Bacillota_A_368345;c__Clostridia_258483;o__Oscillospirales;f__	0	0	3.58423e-05	0	0	0	0	0	0	0	0	0	2.98686e-06
d__Bacteria;p__Cyanobacteriota;c__Chloroplast;o__;f__	0	0	0	0	0	3.54051e-05	0	0	0	0	0	0	2.95043e-06
d__Bacteria;p__Pseudomonadota;c__Gammaproteobacteria;o__Pseudomonadales_A_650612;f__Porticoccaceae	0	0	0	0	0	3.54051e-05	0	0	0	0	0	0	2.95043e-06
d__Bacteria;p__Pseudomonadota;c__Alphaproteobacteria;o__Rhizobiales_505101;f__Rhizobiaceae	0	0	0	0	0	3.54051e-05	0	0	0	0	0	0	2.95043e-06
d__Bacteria;p__Actinomycetota;c__Coriobacteriia;o__Coriobacteriales;__	0	0	0	0	0	0	0	0	0	0	0	3.03954e-05	2.53295e-06
d__Bacteria;p__Bacillota_A_368345;c__Clostridia_258483;o__Oscillospirales;f__Ethanoligenenaceae	0	0	0	0	0	0	0	2.89341e-05	0	0	0	0	2.41117e-06
d__Bacteria;p__Chloroflexota;c__Chloroflexia;o__Thermomicrobiales;f__	0	0	0	0	0	0	0	2.89341e-05	0	0	0	0	2.41117e-06
d__Bacteria;p__Actinomycetota;c__Actinomycetes;o__Mycobacteriales;f__Pseudonocardiaceae	0	0	0	0	0	0	0	2.89341e-05	0	0	0	0	2.41117e-06
d__Bacteria;p__Pseudomonadota;c__Gammaproteobacteria;o__Burkholderiales;f__Burkholderiaceae_A_595425	0	0	0	2.76851e-05	0	0	0	0	0	0	0	0	2.30709e-06
d__Bacteria;p__Actinomycetota;__;__;__	0	0	0	0	0	0	0	0	0	2.6936e-05	0	0	2.24467e-06
d__Bacteria;p__Pseudomonadota;c__Gammaproteobacteria;o__Enterobacterales_737866;f__Enterobacteriaceae_A_732811	0	0	0	0	0	0	0	0	0	2.6936e-05	0	0	2.24467e-06
d__Bacteria;p__Fusobacteriota;c__Fusobacteriia;o__Fusobacteriales;f__Fusobacteriaceae	0	0	0	0	0	0	0	0	0	0	0	2.02636e-05	1.68864e-06
d__Bacteria;p__;c__;o__;f__	0	0	0	0	0	0	0	1.92894e-05	0	0	0	0	1.60745e-06
d__Bacteria;p__Chloroflexota;c__Limnocylindria;o__Limnocylindrales;f__CSP1-4	0	0	0	0	0	0	0	1.92894e-05	0	0	0	0	1.60745e-06
d__Bacteria;p__Bacillota_A_368345;c__Clostridia_258483;o__Peptostreptococcales;__	0	0	0	0	0	0	0	0	0	0	0	1.01318e-05	8.44318e-07
	1	1	1	1	1	1	1	1	1	1	1	1	1

## Sheet: Genera
	A2 baseline	A2 5-years	A5 baseline	A5 5-years	B1 baseline	B1 5-years	B2 baseline	B2 5-years	B4 baseline	B4 5-years	B5 baseline	B5 5-years		mean
d__Bacteria;p__Actinomycetota;c__Actinomycetes;o__Actinomycetales;f__Bifidobacteriaceae;g__Bifidobacterium_388775	0.0167154	0.00853731	0.0301075	0.0832214	0.179842	0.282905	0.00863042	0.191553	0.000167757	0.0325522	0.00918323	0.656366		0.124982
d__Bacteria;p__Bacillota_A_368345;c__Clostridia_258483;o__Lachnospirales;f__Lachnospiraceae;g__Blautia_A_141781	0.333766	0.292182	0.0669534	0.0467463	0.19043	0.180318	0.0627341	0.0100498	0.008975	0.322074	0.0606865	0.00830817		0.131935
d__Bacteria;p__Bacteroidota;c__Bacteroidia;o__Bacteroidales;f__Bacteroidaceae;g__Bacteroides_H_857956	0.0210301	0.00117437	0.00632019	0.0134965	0.000408761	0.00975411	0.0576803	0.00199645	0.306338	0.0253199	0.155328	0.00727472		0.0505101
d__Bacteria;p__Actinomycetota;c__Coriobacteriia;o__Coriobacteriales;f__Coriobacteriaceae;g__Collinsella	0.00120689	0	0	0.0821971	0.0037184	0.179274	0	0.0729621	0	0.0865185	0	0.0426756		0.039046
d__Bacteria;p__Bacillota_I;c__Bacilli_A;o__Lactobacillales;f__Enterococcaceae;g__Enterococcus_B	0	0.455539	0	0	9.23008e-05	0	0	0	0	0	0	0.000577519		0.0380174
d__Bacteria;p__Bacillota_A_368345;c__Clostridia_258483;o__Oscillospirales;f__Ruminococcaceae;g__Gemmiger_A_73129	0.00343964	0.000765323	0.0647192	0.0513144	0.0428803	0.0115952	0.127536	0	0.0284348	0.0675286	0.0168385	0.00895662		0.0353341
d__Bacteria;p__Bacteroidota;c__Bacteroidia;o__Bacteroidales;f__Bacteroidaceae;g__Phocaeicola_A	0.013487	0.000435442	0.00782557	0.0300383	0.000501061	0.024341	0.0544835	0.00143706	0.0441061	0.0254141	0.197555	0.000607915		0.0333527
d__Bacteria;p__Verrucomicrobiota;c__Verrucomicrobiae;o__Verrucomicrobiales;f__Akkermansiaceae;g__Akkermansia	0.00147844	0	0.00690562	0.00357138	0.000870265	0	0.00630928	0.182034	0.0346978	0.000646465	0.000108038	0.0318142		0.0223696
d__Bacteria;p__Bacillota_A_368345;c__Clostridia_258483;o__Oscillospirales;f__Ruminococcaceae;g__Faecalibacterium	0.0030474	0.00439401	0.0192951	0.107266	0.00561716	0.03845	0.00567624	0.00467767	0.0277638	0.136269	0.00751636	0.000324221		0.0300248
d__Bacteria;p__Bacillota_A_368345;c__Clostridia_258483;o__Lachnospirales;f__Lachnospiraceae;g__Anaerobutyricum	0.0351809	0.00100284	0.056583	0.00699049	0.099698	0.0209952	0.00729049	0.00738783	0.00109042	0.0628148	0.0128257	0		0.0259883
d__Bacteria;p__Bacillota_A_368345;c__Clostridia_258483;o__Lachnospirales;f__Lachnospiraceae;g__Anaerostipes	0.052711	0	0.0107766	0.00729503	0.116971	0.0661545	0.0183054	0.0150554	0.00148185	0.00261279	0.0246481	0.000131715		0.0263453
d__Bacteria;p__Bacillota_I;c__Bacilli_A;o__Lactobacillales;f__Streptococcaceae;g__Streptococcus	0.0858703	0.0519364	0.00535245	0.0104927	0.00482601	0.00516915	0.053228	0.0480113	0.00142594	0.0150034	0.00179034	0.00264443		0.0238125
d__Bacteria;p__Bacillota_A_368345;c__Clostridia_258483;o__Lachnospirales;f__Lachnospiraceae;g__Dorea_A	0.0590472	0.0178663	0.0247909	0.00899766	0.0391092	0.0464338	0.00496935	0.00279696	0.00232064	0.0104646	0.0391561	0.00833857		0.0220243
d__Bacteria;p__Bacillota_A_368345;c__Clostridia_258483;o__Oscillospirales;f__Acutalibacteraceae;g__Ruminococcus_E	0.00286637	0	0.0941219	0.0171786	0.00602592	0	0.0149186	0.0491976	0.00254432	0.00397306	0	0		0.0159022
d__Bacteria;p__Bacillota_A_368345;c__Clostridia_258483;o__Lachnospirales;f__Lachnospiraceae;__	0.0597109	0.0339645	0.00985663	0.0126659	0.00569628	0.00467348	0.0143594	0.0138112	0.0033132	0.0145993	0.00143536	0.0454113		0.0182915
d__Bacteria;p__Bacillota_A_368345;c__Clostridia_258483;o__TANB77;f__CAG-508;g__CAG-273	0.000784479	0	0.129558	0.00766878	0	0	0.0357139	0.00410864	0	0	0	0		0.0148195
d__Bacteria;p__Bacillota_I;c__Bacilli_A;o__Erysipelotrichales;f__Coprobacillaceae;g__Faecalibacillus	0.000331895	0	0	0	0.0278353	0	0.0161952	0.016232	0.000978583	0.0156768	0.101263	0.00313076		0.0151369
d__Bacteria;p__Bacteroidota;c__Bacteroidia;o__Bacteroidales;f__Tannerellaceae;g__Parabacteroides_B_862066	0.00105603	0.000171538	0.00690562	0.0121122	0.000435132	0.00311565	0.0301748	0.000501524	0.0629928	0.00729966	0.0533862	0.000182375		0.0148611
d__Bacteria;p__Bacillota_A_368345;c__Clostridia_258483;o__Oscillospirales;f__Oscillospiraceae_88309;g__Vescimonas	0.0324955	0.000475028	0.0344205	0.0320594	0.00870265	0.00111526	0.00603496	0.038492	0.00931052	0.00013468	0	0		0.0136034
d__Bacteria;p__Bacteroidota;c__Bacteroidia;o__Bacteroidales;f__Rikenellaceae;g__Alistipes_A_871400	0.0016293	0.000237514	0.012282	0.0653369	0	0.000318646	0.0445237	0.000732996	0.0080803	0.000781145	0.00597296	0.000324221		0.011685
d__Bacteria;p__Bacteroidota;c__Bacteroidia;o__Bacteroidales;f__Muribaculaceae;g__Paramuribaculum	0.00178016	0.000290295	0.00493429	0.0110325	0.00015823	0.000902831	0.0403667	0.000376143	0.0302103	0.00241077	0.0508242	0.000638311		0.0119937
d__Archaea;p__Methanobacteriota_A_1229;c__Methanobacteria;o__Methanobacteriales;f__Methanobacteriaceae;g__Methanobrevibacter_A	0.000211206	0	0.0164277	0.00596614	0	0	0	0.0806489	8.38785e-05	6.73401e-05	0	0		0.0086171
d__Bacteria;p__Bacillota_A_368345;c__Clostridia_258483;o__Lachnospirales;f__Lachnospiraceae;g__Fusicatenibacter	0.0251939	0	0.0074313	0.00899766	0.0240246	0.0055586	0.0149397	0.00605687	0.0107504	0.00608754	0.0115601	0		0.0100501
d__Bacteria;p__Bacillota_A_368345;c__Clostridia_258483;o__Lachnospirales;f__Lachnospiraceae;g__Mediterraneibacter_A_155507	0.0110431	0.00131952	0.0190203	0.00753035	0.0282836	0.00238985	0.0090208	0.00162031	0.0055919	0.0179394	0.0054482	0		0.00910061
d__Bacteria;p__Bacillota_A_368345;c__Clostridia_258483;o__Lachnospirales;f__Lachnospiraceae;g__Roseburia_A_166204	0.00144827	0.000567395	0.0032736	0.000609072	0.00263717	0.000849723	0.00273262	0.00115736	0.0906867	0.000713805	0	0		0.00872297
d__Bacteria;p__Bacillota_A_368345;c__Clostridia_258483;o__Peptostreptococcales;f__Peptostreptococcaceae_256921;__	0.000362067	0	0.00937873	0.0245013	0.00159549	0.00568252	0	0	0	0.0158249	0.000509322	0.0311759		0.00741919
d__Bacteria;__;__;__;__;__	0.0605859	0.000369466	0.00335723	0.000941294	0.000224159	0.0242171	0.00106561	0.00449443	0.00239054	0.00875421	0.0163909	0.00660601		0.0107831
d__Bacteria;p__Bacillota_A_368345;c__Clostridia_258483;o__Oscillospirales;f__Acutalibacteraceae;g__Eubacterium_R	0.000331895	0	0.0120669	0.00582772	0.00929601	0	0.0238655	0.0152386	0.00868143	0.000350168	0	0		0.00630486
d__Bacteria;p__Bacillota_A_368345;c__Clostridia_258483;o__Christensenellales;f__Aristaeellaceae;g__SFMI01	0.000150861	0	0.0128315	0.00387592	0.00944105	0.000354051	0.0305757	0.012268	0	0	0	0.00174269		0.00593666
d__Bacteria;p__Bacillota_A_368345;c__Clostridia_258483;o__Christensenellales;f__Aristaeellaceae;g__	0	0.00558158	0.00887694	0.00406971	0.00350743	0	0.014159	0.021932	0.000335514	8.08081e-05	0	0.00939229		0.00566127
d__Bacteria;p__Bacteroidota;c__Bacteroidia;o__Bacteroidales;f__Bacteroidaceae;g__Prevotella	0	0.000105562	0.00470729	0.067344	0.000369203	0.0020535	0	0	0	0	0	0		0.00621496
d__Bacteria;p__Bacillota_A_368345;c__Clostridia_258483;o__TANB77;f__CAG-508;g__Merdicola	0	0.021627	0	0	0.0129089	0	0.00100231	0.0241503	0	0	0	0		0.00497404
d__Bacteria;p__Bacillota_A_368345;c__Clostridia_258483;o__Oscillospirales;f__Oscillospiraceae_88309;g__Faecousia	0.00039224	0.00108201	0.00818399	0.0201548	0.00541938	0	0.00590836	0.012432	0.00582956	2.6936e-05	0	0.000516728		0.0049955
d__Bacteria;p__Bacillota_A_368345;c__Clostridia_258483;o__TANB77;f__CAG-508;g__CAG-269	0.000422412	0	0.00732378	0.00011074	0.0104432	0	0.0256803	0.00119594	0.00792652	6.73401e-05	0	5.06596e-05		0.00443507
d__Bacteria;p__Bacillota_C;c__Negativicutes;o__Acidaminococcales;f__Acidaminococcaceae;g__Phascolarctobacterium_A_40086	0.000331895	0.000461833	0.000561529	0.00142578	0.000540619	7.08102e-05	0.00278537	0.0024594	0.0259185	0.0079596	0.0173633	0.000587651		0.00503885
d__Bacteria;p__Bacillota_A_368345;c__Clostridia_258483;o__Christensenellales;f__Aristaeellaceae;g__Limiplasma	0	0	0.00354839	0.00059523	0.000843893	0	0.018432	0.0177077	4.19393e-05	9.42761e-05	0	0.00372855		0.00374932
d__Bacteria;p__Bacillota_I;c__Bacilli_A;o__Erysipelotrichales;f__Erysipelotrichaceae;g__Holdemanella	0	0	0.00446834	0.00131504	0	0	0	0	0.00160767	0.00228956	0.036594	0.0119962		0.0048559
d__Bacteria;p__Bacillota_A_368345;c__Clostridia_258483;o__Lachnospirales;f__Lachnospiraceae;g__Acetatifactor	0.000784479	0.000145147	0.0018399	0	0.000395575	0.00168174	0.00852492	0.000289341	0.0383605	0.000107744	0.00470737	0.000709234		0.00479549
d__Bacteria;p__Bacillota_I;c__Bacilli_A;o__Erysipelotrichales;f__Coprobacillaceae;g__Catenibacterium	0.000784479	0	0.0374074	0.00574466	0	0.00980722	0	0	0	0	0	0		0.00447865
d__Bacteria;p__Bacillota_A_368345;c__Clostridia_258483;o__Oscillospirales;f__Butyricicoccaceae;g__Agathobaculum	0.00356033	0.00184733	0.00135006	0.00164726	0.00391619	0.00261998	0.00262711	0.00014467	0.0010345	0.019367	0.0101247	0.0059677		0.00451724
d__Bacteria;p__Bacillota_A_368345;c__Clostridia_258483;o__Oscillospirales;f__Oscillospiraceae_88309;g__Evtepia	0.012431	0.0112951	0.0128793	0.00153652	0.0125793	0.00104445	0.00120277	0.00341422	0	0	0	0		0.00469856
d__Bacteria;p__Bacteroidota;c__Bacteroidia;o__Bacteroidales;f__Barnesiellaceae;g__Barnesiella_B	0.000905169	0.000329881	0.000645161	0.00303152	0.000395575	0.00171715	0.0207953	0.000771575	0.015853	0.00356902	0	0.000202638		0.004018
d__Bacteria;p__Bacillota_A_368345;c__Clostridia_258483;o__Lachnospirales;f__Lachnospiraceae;g__Eubacterium_J	0.00181034	0	0.0199283	5.53702e-05	0.00469415	0	0.00125553	0.0159909	0	0	0	0		0.00364455
d__Bacteria;p__Bacillota_A_368345;c__Clostridia_258483;o__UBA1381;f__UBA1381;g__Hominilimicola	0.00582325	0.00160982	0.00397849	0.00236708	0.00868946	0	0.000548633	0.00148528	0.0055919	0.0148418	0	0.00687957		0.00431794
d__Bacteria;p__Bacillota_A_368345;c__Clostridia_258483;o__Oscillospirales;f__Oscillospiraceae_88309;g__Limivicinus	0.00126724	0	0.0133094	0.00211791	0.0151505	0	0.0121754	6.75128e-05	0	0	0	0		0.003674
d__Bacteria;p__Bacillota_A_368345;c__Clostridia_258483;o__Lachnospirales;f__Lachnospiraceae;g__Bariatricus	0.0227801	0.00150426	0.00655914	0.00303152	0.00568309	0.00504523	0.000675241	0.00283554	0.000517251	0.00131987	0.00777874	0		0.00481083
d__Bacteria;p__Bacillota_A_368345;c__Clostridia_258483;o__Lachnospirales;f__Lachnospiraceae;g__Agathobacter_164117	0.00748273	0	0.00605735	0	0.00116035	0.0196144	0	0	0.0138959	0.00465993	0.000293246	0		0.00443033
d__Bacteria;p__Bacillota_A_368345;c__Clostridia_258483;o__Oscillospirales;f__Oscillospiraceae_88309;g__Lawsonibacter	0.000995685	0.000118757	0.000227001	0.000692128	0	0.000230133	0.000284867	0.00119594	0.00443158	2.6936e-05	0.0373349	0.000435672		0.00383113
d__Bacteria;p__Bacillota_A_368345;c__Clostridia_258483;o__TANB77;f__CAG-508;g__	0	0.00327242	0.00313023	0.000498332	0	0	0.00319684	0.0162417	0	0	0	0.00370828		0.00250398
d__Bacteria;p__Bacillota_A_368345;c__Clostridia_258483;o__Christensenellales;f__Aristaeellaceae;g__Onthenecus	0.000452584	0	0.00360812	0.0124306	0.00247894	0.00851493	0.00346061	8.68022e-05	0.00466924	0.00315152	0	0		0.00323778
d__Bacteria;p__Pseudomonadota;c__Alphaproteobacteria;o__RF32;f__CAG-239;g__CAG-267	0	0	0	0	0	0	0	0	0.0356763	0	0	0		0.00297303
d__Bacteria;p__Bacillota_A_368345;c__Clostridia_258483;o__Lachnospirales;f__Lachnospiraceae;g__Coprococcus_A_187866	0	0	0.00692951	0.00560623	0.00872902	0.002797	0.000516981	0.00195787	0.000377453	0.000350168	0.00518583	0.000567387		0.00275145
d__Bacteria;p__Bacillota_A_368345;c__Clostridia_258483;o__Lachnospirales;f__Lachnospiraceae;g__Coprococcus_A_121497	0.00153879	0	0.0192832	0.00289309	0.00796424	0	0.00016881	0	0	0	0	0		0.00265401
d__Bacteria;p__Bacillota_A_368345;c__Clostridia_258483;o__Oscillospirales;f__Ruminococcaceae;g__Ruthenibacterium	0.000995685	0.00810187	0.00135006	0.000775183	0.000105487	0.000247836	0.00646754	0.0011863	0.0023486	0.000255892	0.00108038	0.00414395		0.0022549
d__Bacteria;p__Bacillota_A_368345;c__Clostridia_258483;o__Oscillospirales;f__Oscillospiraceae_88309;g__Hominicoprocola	0.000603446	0	0.00658303	0.0105065	0.000118672	0.000708102	0.00622488	0.000106092	0.00134206	0.000107744	0	0		0.00219171
d__Bacteria;p__Bacillota_A_368345;c__Clostridia_258483;o__Oscillospirales;f__Acutalibacteraceae;g__Acutalibacter	0.00165948	0.00215082	0.000585424	0.000387592	0.000105487	0	0.0104979	0.00320204	0.00141196	0.000121212	0.00373503	0.000881477		0.00206153
d__Bacteria;p__Bacillota_A_368345;c__Clostridia_258483;o__Lachnospirales;f__Lachnospiraceae;g__Ruminococcus_B	0.00102586	0	0	0	0	0	0.00355556	0.000173604	0.000125818	0	0.0183202	0.00488358		0.00234038
d__Bacteria;p__Bacillota_I;c__Bacilli_A;o__Lactobacillales;f__Enterococcaceae;g__Enterococcus_A	0	0	0	0	0	0	0	0	0	0	0	0.0206387		0.00171989
d__Bacteria;p__Bacillota_A_368345;c__Clostridia_258483;o__Oscillospirales;f__Ruminococcaceae;g__Ruminiclostridium_E	0.00123706	0.000686152	0.00403823	0.00495563	0.00141088	0	0.0107933	0.000183249	0.000125818	9.42761e-05	0	6.07915e-05		0.00196545
d__Bacteria;p__Bacillota_I;c__Bacilli_A;o__Erysipelotrichales;f__Erysipelotrichaceae;g__Faecalitalea	0	0	0.00829152	5.53702e-05	0	0	0.00633038	0.00635585	0	0	0	0		0.00175276
d__Bacteria;p__Bacillota_A_368345;c__Clostridia_258483;o__Lachnospirales;f__Lachnospiraceae;g__Blautia_A_141780	0.0127629	0.00581909	0.000143369	0	0	0	0.00220508	0.00260407	0.000643069	6.73401e-05	0.0068527	0.000901741		0.00266661
d__Bacteria;p__Bacillota_C;c__Negativicutes;o__Veillonellales;f__Dialisteraceae;g__UBA1822	0	0	9.55795e-05	0.0256918	0	0	0	0	0	0	0	0		0.00214895
d__Bacteria;p__Bacillota_A_368345;c__Clostridia_258483;o__Oscillospirales;f__Oscillospiraceae_88309;__	0	0.000158343	0.000477897	0.00182722	0	5.31077e-05	0.00129773	0.000414722	0.000475312	0	0.00421348	0.0115099		0.00170231
d__Bacteria;p__Actinomycetota;c__Coriobacteriia;o__Coriobacteriales;f__Eggerthellaceae;g__Slackia	0	0	0	0	0	0.00130999	0.000643589	0.00661626	0	0	0.000354982	0.0095544		0.00153993
d__Bacteria;p__Bacteroidota;c__Bacteroidia;o__Bacteroidales;f__Bacteroidaceae;g__Paraprevotella	0	0	0	0	0	0	0	0	0.0228988	0.00138721	0	2.02638e-05		0.00202553
d__Bacteria;p__Actinomycetota;c__Coriobacteriia;o__Coriobacteriales;f__Eggerthellaceae;g__Adlercreutzia_A_404257	0.000603446	0	0.000645161	0.000373749	0.00123947	0	0	0.000578681	0	0.0124175	0	0.00565361		0.00179264
d__Bacteria;p__Bacillota_A_368345;c__Clostridia_258483;o__Peptostreptococcales;f__Peptostreptococcaceae_256921;g__Terrisporobacter	0.000814652	0	0.00326165	0.0053017	0.0126716	0.000796615	7.38545e-05	0	0	0.000377104	0	0		0.00194143
d__Bacteria;p__Bacillota_A_368345;c__Clostridia_258483;o__Oscillospirales;f__Acutalibacteraceae;g__Hominenteromicrobium	0.00651721	6.59761e-05	0.00510155	0.00105203	0.00490513	0.000283241	0.00300693	0.00187107	0.000489292	0.000606061	0	0.000435672		0.00202785
d__Bacteria;p__Bacillota_A_368345;c__Clostridia_258483;o__Lachnospirales;f__Lachnospiraceae;g__Eisenbergiella	0.000452584	0.00184733	0.000107527	0.00376517	0.000369203	0.000123918	0.00317574	0	0.00882123	0.000121212	0.00407458	0		0.00190487
d__Bacteria;p__Bacillota_A_368345;c__Clostridia_258483;o__Lachnospirales;f__Lachnospiraceae;g__Lachnoclostridium_B	0.00340947	0.00262585	0.000394265	0	0.0018592	0.00177026	0.00101286	0.00439798	0.000167757	0.00156229	0.00527843	0.000496464		0.00191457
d__Bacteria;p__Actinomycetota;c__Coriobacteriia;o__Coriobacteriales;f__Eggerthellaceae;g__Senegalimassilia	0	0	0.000298686	0.000719813	0	0.00683319	0	0	0	0.0156768	0.00046302	0		0.00199929
d__Bacteria;p__Bacteroidota;c__Bacteroidia;o__Bacteroidales;f__Rikenellaceae;g__Tidjanibacter	0	0	0.000501792	6.92128e-05	0	0	0.0156255	3.85788e-05	0.00137002	4.0404e-05	0	0		0.00147046
d__Bacteria;p__Desulfobacterota_G_459543;c__Desulfovibrionia;o__Desulfovibrionales;f__Desulfovibrionaceae;g__Desulfovibrio_446353	0.000120689	0	0.00107527	0.000664443	0.000131858	0.000177026	0.00803959	0.00647159	0	4.0404e-05	0	0.000162111		0.00140691
d__Bacteria;p__Bacillota_A_368345;c__Clostridia_258483;o__Oscillospirales;f__Acutalibacteraceae;g__CAG-177	6.03446e-05	0	0.00960573	0.00740577	0.00283495	0	0	0	0	0	0	0		0.0016589
d__Bacteria;p__Bacillota_A_368345;c__Clostridia_258483;o__Lachnospirales;f__Lachnospiraceae;g__Eubacterium_G_180878	0.00159913	0	0.0105137	0.00246397	0.00258442	0.000389456	0.00135048	0.000183249	0.000139798	0	0	0.000283694		0.00162566
d__Bacteria;p__Bacillota_A_368345;c__Clostridia_258483;o__Lachnospirales;f__Lachnospiraceae;g__Lachnospira	0.00464653	7.91713e-05	0.00375149	0.00257472	0.000580176	0	0.00185691	5.78681e-05	0.00841581	5.38721e-05	0	0		0.00183471
d__Bacteria;p__Bacillota_I;c__Bacilli_A;o__RF39;f__UBA660;g__CAG-302	0	0	0.0115651	5.53702e-05	0.00268991	0	0.00255325	0	0	0	0	0		0.0014053
d__Bacteria;p__Bacillota_A_368345;c__Clostridia_258483;o__Lachnospirales;f__Lachnospiraceae;g__Roseburia_C	0	0	0.000274791	0	0.000342832	0	0.0032707	0.000241117	0.013784	0	0	0		0.00149279
d__Bacteria;p__Bacillota_A_368345;c__Clostridia_258483;o__Oscillospirales;f__Oscillospiraceae_88309;g__Onthomonas	0.000150861	0	0.00136201	0.000346064	0	0	0.0121649	0.000675128	0	0	0	0		0.00122491
d__Bacteria;p__Bacillota_A_368345;c__Clostridia_258483;o__Peptostreptococcales;f__Anaerovoracaceae;__	0.00111637	0.00954015	0.00051374	9.68979e-05	0.00015823	0	0.00282757	0.000935535	0.00167757	0	0	0.00021277		0.00142324
d__Bacteria;p__Bacillota_A_368345;c__Clostridia_258483;o__Peptostreptococcales;f__Peptostreptococcaceae_256921;g__Intestinibacter	0.0019612	0.000541004	0.00962963	0.00239476	0.0028877	0	0	0	0	0.000188552	0	0		0.0014669
d__Bacteria;p__Actinomycetota;c__Actinomycetes;o__Actinomycetales;f__Actinomycetaceae;g__Pauljensenia	0.00362067	0.00659761	0.00151732	0.00103819	0.000224159	0.000336349	0.000232114	0.00324062	0.000349494	0.000228956	0	0.000121583		0.00145892
d__Bacteria;p__Bacillota_A_368345;c__Clostridia_258483;o__Lachnospirales;f__Anaerotignaceae;g__Anaerotignum_189125	0.00120689	0.000791713	0	9.68979e-05	0	0	0.000538083	3.85788e-05	0.00162165	6.73401e-05	0.0143999	0.000506596		0.00160564
d__Bacteria;p__Bacillota_A_368345;c__Clostridia_258483;o__Lachnospirales;f__Lachnospiraceae;g__Schaedlerella	0.000754307	0.000224319	0	0	0.000395575	0.000123918	0	0.00216041	0	0	0.00134276	0.00851081		0.00112601
d__Bacteria;p__Bacillota_A_368345;c__Clostridia_258483;o__Oscillospirales;f__Ruminococcaceae;g__Porcipelethomonas	0.00039224	0	0.00117085	0	0.00981026	0	0.00144544	0.00210254	0	0	0	0		0.00124344
d__Bacteria;p__Bacillota_A_368345;c__Clostridia_258483;o__Oscillospirales;f__Oscillospiraceae_88309;g__Dysosmobacter	0.000814652	0.000527809	0.000824373	0.003253	0	0.000601887	0.00169865	0.00014467	0.00531231	0	0.00311767	0.000101319		0.00136636
d__Bacteria;p__Bacillota_A_368345;c__Clostridia_258483;o__Christensenellales;f__CAG-138;g__Aphodomorpha	0.000150861	0	0.00301075	0.000124583	0	0	0.00375603	0.00411828	0	0	0	0		0.000930042
d__Bacteria;p__Bacillota_A_368345;c__Clostridia_258483;o__Oscillospirales;f__Acutalibacteraceae;g__UMGS1071	0.00120689	0.000633371	0.00240143	0.000982821	0.00129221	5.31077e-05	0.00356612	0.00103198	0.00153777	0	0	0		0.00105881
d__Bacteria;p__Bacillota_A_368345;c__Clostridia_258483;o__Clostridiales;f__Clostridiaceae_222000;g__Clostridium_T	0.000241378	0	0.00408602	0.00620146	0.000606548	0.000743508	0	0	0	0.000430976	0.000108038	0		0.00103483
d__Bacteria;p__Bacillota_I;c__Bacilli_A;o__Erysipelotrichales;f__Coprobacillaceae;g__Thomasclavelia	0.00494825	0.00233555	0.000716846	0	0.000685663	0	0.00082295	0.00101269	0	0.000592593	0.00237684	0.000810553		0.00119183
d__Bacteria;p__Pseudomonadota;c__Alphaproteobacteria;o__RF32;f__CAG-239;g__CAJLXD01	9.05169e-05	0	0	0	0	0	0	0	0.0113096	0	0	2.02638e-05		0.0009517
d__Bacteria;p__Bacillota_A_368345;c__Clostridia_258483;o__Lachnospirales;f__Lachnospiraceae;g__Alitiscatomonas	0	0.000197928	0	0.000802868	0	0	0.000875703	0.000540103	0.00401219	0.000242424	0.00421348	0		0.000907058
d__Bacteria;p__Bacillota_A_368345;c__Clostridia_258483;o__Oscillospirales;f__Ruminococcaceae;g__Angelakisella	0.000573273	0	0.00192354	0.0077103	0	0.000159323	0.000221563	0	5.5919e-05	0	0	0		0.000886993
d__Bacteria;p__Bacillota_A_368345;c__Clostridia_258483;o__Lachnospirales;f__Lachnospiraceae;g__Limivivens	0	0	0.00274791	0.00221481	0.00155593	0.00185877	0	0	0.000111838	0.000457912	0	0.00103346		0.000831718
d__Bacteria;p__Bacteroidota;c__Bacteroidia;o__Bacteroidales;f__Rikenellaceae;g__Alistipes_A_871404	9.05169e-05	0	0.000633214	5.53702e-05	7.9115e-05	0.000955938	0.0049588	0.000279696	0.00156573	0	0.000169774	3.03958e-05		0.000734879
d__Bacteria;p__Bacillota_A_368345;c__Clostridia_258483;o__Lachnospirales;f__Lachnospiraceae;g__Eubacterium_I	0	0	0.00120669	0.000622915	0.00265035	0.000973641	0.00119222	0.00047259	0.000908684	0.00129293	0	0		0.000776669
d__Bacteria;p__Pseudomonadota;c__Gammaproteobacteria;o__Burkholderiales;f__Burkholderiaceae_A_595427;g__Sutterella	0	0	0	0.00365443	0	5.31077e-05	0	8.68022e-05	0.00563384	0.000377104	0	0		0.000817108
d__Bacteria;p__Bacillota_A_368345;c__Clostridia_258483;o__Oscillospirales;f__Acutalibacteraceae;g__Clostridium_A_51961	0.0110129	0.00199248	0.000394265	0.00011074	0.000145044	8.85128e-05	0	0.000501524	0	0	0.00109581	0.000101319		0.00128688
d__Bacteria;p__Actinomycetota;c__Coriobacteriia;o__Coriobacteriales;f__Eggerthellaceae;g__Gordonibacter	0.000724135	0.0044336	0.000227001	0	9.23008e-05	0.000106215	0.000274317	0.00130203	0	0.00199327	0	0		0.000762739
d__Bacteria;p__Bacillota_A_368345;c__Clostridia_258483;o__Lachnospirales;f__Lachnospiraceae;g__Eubacterium_F	0.00410343	0	0.000645161	0.00152268	0	0	0.00214178	0.00153351	0	0	0	0		0.00082888
d__Bacteria;p__Bacillota_A_368345;c__Clostridia_258483;o__Lachnospirales;f__Lachnospiraceae;g__Hominisplanchenecus_A	0	0	0.00200717	0.00361291	0.00191195	0.000212431	0	0	0.00060113	0	0	0		0.000695465
d__Bacteria;p__Bacteroidota;c__Bacteroidia;o__Bacteroidales;__;__	0	0	0.000525687	0.00199333	0	0	0.00405144	0.000366498	6.98988e-05	0	0.000216076	0		0.000601911
d__Bacteria;p__Bacillota_A_368345;c__Clostridia_258483;o__Peptostreptococcales;f__Anaerovoracaceae;g__Lentihominibacter	0.000211206	0	0.000943847	0.000526017	0.000923008	0.00107986	0.000548633	0.0011863	0.000209696	0.000606061	0.000632794	0.000830817		0.000641519
d__Bacteria;p__Pseudomonadota;c__Gammaproteobacteria;o__Enterobacterales_737866;f__Enterobacteriaceae_A_725029;g__Klebsiella_724518	0.00808617	7.91713e-05	0	0.000692128	0	0	0	0	0	0	0.00430609	0		0.00109696
d__Bacteria;p__Bacillota_A_368345;c__Clostridia_258483;o__Tissierellales;f__Peptoniphilaceae;g__Fenollaria	0	0	4.77897e-05	0	0	0	0.00624598	0	0	0	4.6302e-05	0		0.000528339
d__Bacteria;p__Bacillota_I;c__Bacilli_A;o__MOL361;f__Turicibacteraceae;g__Turicibacter	0	0	0.00210275	0.00452652	0.000210973	0.000407159	0.000179361	0	0	0.000390572	0	4.05277e-05		0.000654821
d__Bacteria;p__Bacillota_A_368345;c__Clostridia_258483;o__Lachnospirales;f__Lachnospiraceae;g__Blautia_A_141893	0	0	0	0	0.00595999	0.00194728	0	0	0	0	0	0		0.00065894
d__Bacteria;p__Bacillota_A_368345;c__Clostridia_258483;o__Christensenellales;f__CAG-138;g__	0	0	0.00387097	0.00232555	0.000817521	0	0	0	0	0	0	0		0.000584503
d__Bacteria;p__Bacillota_A_368345;c__Clostridia_258483;o__Lachnospirales;f__Lachnospiraceae;g__Brotaphodocola	0	0	0	0.000346064	0	0	0.000601386	8.68022e-05	0.003453	0.00149495	0.00108038	0.000354617		0.0006181
d__Bacteria;p__Bacillota_A_368345;c__Clostridia_258483;o__Lachnospirales;f__Lachnospiraceae;g__	0.000814652	0	0	0.00322532	0	0	0	0	0.00198513	0.00188552	0	0		0.000659218
d__Bacteria;p__Bacillota_A_368345;c__Clostridia_258483;o__Eubacteriales;f__Eubacteriaceae;g__Eubacterium_O_258270	0	0	4.77897e-05	0	0	0	0.000685791	0	0	0	0	0.00473161		0.000455432
d__Bacteria;p__Bacillota_A_368345;c__Clostridia_258483;o__Oscillospirales;f__CAG-272;g__QALR01	0	0	0	0.00729503	0	0	0	0	0	0	0	0		0.000607919
d__Bacteria;p__Actinomycetota;c__Coriobacteriia;o__Coriobacteriales;f__Eggerthellaceae;__	0	0	0.000358423	0.000124583	0	0.00014162	0.000527532	0.00326955	0	0.000713805	0	0.000364749		0.000458355
d__Bacteria;p__Bacillota_A_368345;c__Clostridia_258483;o__Christensenellales;f__CAG-138;g__PeH17	0	0	0.00037037	0.00516327	0	0	0	0.000713707	0.000531231	0	0	0		0.000564882
d__Bacteria;p__Desulfobacterota_G_459543;c__Desulfovibrionia;o__Desulfovibrionales;f__Desulfovibrionaceae;g__Bilophila	0.000241378	0	0	0.000166111	0	0	0	0.000115736	0.00548006	0.000781145	0.000401284	0		0.00059881
d__Bacteria;p__Bacillota_A_368345;c__Clostridia_258483;o__Lachnospirales;f__Lachnospiraceae;g__Enterocloster	0.00039224	0.000105562	0.000155317	0.000733655	9.23008e-05	0	0.000189911	0.000385788	0.00387239	0.00102357	0	0		0.000579228
d__Bacteria;p__Bacteroidota;c__Bacteroidia;o__Bacteroidales;f__Marinifilaceae;g__Odoribacter_865974	0	0	0.000179211	0.00404203	0	0.000123918	0	3.85788e-05	0.002069	0.000323232	0	0		0.000564664
d__Bacteria;p__Bacillota_B_370539;c__Dehalobacteriia;o__Dehalobacteriales;f__Dehalobacteriaceae;g__	0	0	0.00113501	0.000442962	0.000263717	0	0.00201517	0.00120559	2.79595e-05	0	0	0.000182375		0.000439398
d__Bacteria;p__Bacteroidota;c__Bacteroidia;o__Bacteroidales;f__Marinifilaceae;g__Butyricimonas	0	0	0.000215054	0.00213175	0	0.000548779	0	0.000154315	0.00212492	0.00121212	0	9.11873e-05		0.000539844
d__Bacteria;p__Bacillota_A_368345;c__Clostridia_258483;o__Peptostreptococcales;f__Anaerovoracaceae;g__	0.00150861	0.000395857	0.00083632	0.000124583	0.00102849	0	0.00140323	0.000405077	0.000503271	0	0	0.000182375		0.000532319
d__Bacteria;p__Bacillota_I;c__Bacilli_A;o__Erysipelotrichales;f__Erysipelotrichaceae;g__Holdemania	0.000573273	0	9.55795e-05	2.76851e-05	0.00063292	0	0.00140323	0	0.000629089	6.73401e-05	0.0029942	0		0.000535277
d__Bacteria;p__Bacillota_A_368345;c__Clostridia_258483;o__Oscillospirales;f__Ruminococcaceae;__	0	0	0.000155317	0.00577235	0	0	0	6.75128e-05	0	8.08081e-05	0	0		0.000506332
d__Bacteria;p__Bacillota_A_368345;c__Clostridia_258483;o__Oscillospirales;f__Ruminococcaceae;g__Metaruminococcus_A	0	0	0	0	6.59291e-05	0	0.00359777	0.000318275	0.000671028	0	0	0.000101319		0.000396193
d__Bacteria;p__Bacillota_A_368345;c__Clostridia_258483;o__Oscillospirales;f__Ruminococcaceae;g__Hominimerdicola	0	0	0.00136201	0.00323916	0	0	0	0	0.000866745	0.000350168	0	0		0.00048484
d__Bacteria;p__Pseudomonadota;c__Gammaproteobacteria;o__Burkholderiales;f__Burkholderiaceae_A_595427;g__Parasutterella_564865	0.000573273	0	0	0	0	0	0.000675241	1.92894e-05	0	2.6936e-05	0.00518583	0		0.000540047
d__Bacteria;p__Bacillota_I;c__Bacilli_A;o__ML615J-28;f__CAG-313;g__CAG-313	0	0	0.000119474	0.00568929	0	0	0	1.92894e-05	0	0	0	0		0.000485671
d__Bacteria;p__Bacillota_I;c__Bacilli_A;o__Erysipelotrichales;f__Coprobacillaceae;g__	0.000452584	0.000145147	0.000872162	0	0.000237345	0	0	1.92894e-05	0	0	0.00126559	0.0018744		0.000405543
d__Bacteria;p__Actinomycetota;c__Coriobacteriia;o__Coriobacteriales;f__Eggerthellaceae;g__Anaerotardibacter	0.00368102	0	0	4.15277e-05	0.0022284	0	0.00066469	0.000241117	0	4.0404e-05	0	0		0.000574764
d__Bacteria;p__Actinomycetota;c__Coriobacteriia;o__Coriobacteriales;f__QAMH01;g__QAMH01	0	0	0.00088411	0.000124583	0	0	0.00298583	8.68022e-05	0	6.73401e-05	0	0		0.000345722
d__Bacteria;p__Bacillota_A_368345;c__Clostridia_258483;o__Oscillospirales;f__Ruminococcaceae;g__Ruminococcus_C_58660	0	0	0	0.00509406	0	0	0	0	0	0	0	0		0.000424505
d__Bacteria;p__Pseudomonadota;c__Gammaproteobacteria;o__Enterobacterales_737866;f__Succinivibrionaceae;g__Succinivibrio	0	0	0	0	0	0	0	0	0	0	0.00492345	0.000415409		0.000444905
d__Bacteria;p__Bacillota_I;c__Bacilli_A;o__Erysipelotrichales;f__Erysipelotrichaceae;g__Clostridium_AQ	0.000422412	0.00419608	0	0	0	0	0	0	0	0	0.00023151	0.000101319		0.00041261
d__Bacteria;p__Bacillota_I;c__Bacilli_A;o__Erysipelotrichales;f__Erysipelotrichaceae;g__Merdibacter	0	6.59761e-05	0.00162485	0.0006506	0.0017669	0	0	0.000241117	0	0	0	0		0.000362454
d__Bacteria;p__Actinomycetota;c__Coriobacteriia;o__Coriobacteriales;f__Coriobacteriaceae;g__Enorma	0	0	0	0.00011074	0	0	0	0.00322133	0	0	0	0		0.000277672
d__Bacteria;p__Bacillota_A_368345;c__Clostridia_258483;o__Lachnospirales;f__Lachnospiraceae;g__Catenibacillus	0.00126724	0.0033252	9.55795e-05	0	0.000250531	0	0	6.75128e-05	0	0	0	0.000141847		0.000428992
d__Bacteria;p__Cyanobacteriota;c__Vampirovibrionia;o__Gastranaerophilales;f__Gastranaerophilaceae;g__UBA2813	0	0	0	0	0	0	0.00315464	0.000231473	0	0	0.000123472	0		0.000292465
d__Bacteria;p__Bacillota_A_368345;c__Clostridia_258483;o__Oscillospirales;f__CAG-272;g__RUG13077	0	0	0.000250896	0.00218712	0.000382389	0	0.000770197	0.000395432	0.000125818	0	0	0		0.000342655
d__Bacteria;p__Bacillota_A_368345;c__Clostridia_258483;o__Lachnospirales;f__Lachnospiraceae;g__Clostridium_R_135822	0	0	0	0.000401434	0	0	0	0	0.00417995	0	0	0		0.000381782
d__Bacteria;p__Bacillota_A_368345;c__Clostridia_258483;o__Oscillospirales;f__Ruminococcaceae;g__Massiliimalia	0.000241378	0	0	0	0	0	0.000358722	0.0017264	8.38785e-05	0	0	0.00102332		0.000286142
d__Bacteria;p__Actinomycetota;c__Coriobacteriia;o__Coriobacteriales;f__Eggerthellaceae;g__Raoultibacter	0	0	0	0	0.000118672	0	0	0.000106092	0	0.000632997	0.000108038	0.00244179		0.000283966
d__Bacteria;p__Bacillota_I;c__Bacilli_A;o__Erysipelotrichales;f__Erysipelotrichaceae;g__Longicatena	0	0	0	0	0	0	0.000179361	0.000819799	0	0	0.000879738	0.00156032		0.000286601
d__Bacteria;p__Bacteroidota;c__Bacteroidia;o__Bacteroidales;f__Coprobacteraceae;g__Coprobacter	0	0	0	0.000899766	0	0	0	0	0.0033831	8.08081e-05	0	0		0.00036364
d__Bacteria;p__Actinomycetota;c__Coriobacteriia;o__Coriobacteriales;f__Eggerthellaceae;g__Eggerthella	0	0.00237514	0.000107527	0	0	0.00129229	0	0	0	0.000148148	0.000339548	0.000121583		0.000365353
d__Bacteria;p__Bacillota_A_368345;c__Clostridia_258483;o__Oscillospirales;f__Acutalibacteraceae;g__Caccousia	0	0	0	2.76851e-05	0	0	0.000559184	0.00231473	0	0	0	4.05277e-05		0.000245177
d__Bacteria;p__Bacillota_A_368345;c__Clostridia_258483;o__Oscillospirales;f__Acutalibacteraceae;g__Anaeromassilibacillus	0	0.000158343	0.000238949	0.000235323	0	0	0.00124498	0.00122488	0	5.38721e-05	0	0		0.000263028
d__Bacteria;p__Bacillota_I;c__Bacilli_A;o__Erysipelotrichales;f__Coprobacillaceae;g__Beduini	0	0	0	0	0	0	0	0	0	0	0.00442956	7.09234e-05		0.00037504
d__Bacteria;p__Cyanobacteriota;c__Vampirovibrionia;o__Gastranaerophilales;f__Gastranaerophilaceae;g__CAG-196	0	0	0	0	0	0	0.00236334	0	0	0	0	0.000668707		0.000252671
d__Bacteria;p__Bacillota_C;c__Negativicutes;o__Veillonellales;f__Veillonellaceae;g__Veillonella_A	0	0	0.000167264	0.000304536	0	0	0.00143489	4.82234e-05	0.000685008	0.000835017	0	0		0.000289578
d__Bacteria;p__Pseudomonadota;c__Alphaproteobacteria;o__RF32;f__CAG-239;g__51-20	0	0	0	0	0.000105487	0	0	0	0.00385841	0	0	0		0.000330325
d__Bacteria;p__Bacillota_I;c__Bacilli_A;o__Lactobacillales;f__Lactobacillaceae;g__Latilactobacillus	0	0	0	0	0	0	0	0	0	0.00377104	0	3.03958e-05		0.000316787
d__Bacteria;p__Bacillota_A_368345;c__Clostridia_258483;o__;f__;g__	0	0	0.000286738	5.53702e-05	3.95575e-05	0	0.0025427	6.75128e-05	2.79595e-05	0	0	0		0.000251654
d__Bacteria;p__Bacillota_A_368345;c__Clostridia_258483;o__Oscillospirales;f__CAG-382;g__SFLA01	0	0	0.00188769	0.000747498	0	0	0	0.000626905	0	0	0	0		0.000271841
d__Bacteria;p__Bacillota_A_368345;c__Clostridia_258483;o__Peptostreptococcales;f__Anaerovoracaceae;g__Hominibacterium	0	0.000646566	0.000274791	0.000193796	0	0	0	0.000327919	0	0.00047138	0	0.00114491		0.000254947
d__Bacteria;p__Bacillota_A_368345;c__Clostridia_258483;o__Lachnospirales;f__Lachnospiraceae;g__Frisingicoccus	0	0	0.00154122	0.00105203	0	0	0.000601386	0	0	0	0	0		0.00026622
d__Bacteria;p__Actinomycetota;c__Actinomycetes;o__Actinomycetales;f__Micrococcaceae;g__Rothia	0.00066379	0.000527809	7.16846e-05	9.68979e-05	0	0.000177026	0.000432576	0.00106092	0	0.000309764	0	2.02638e-05		0.000280061
d__Bacteria;p__Bacillota_A_368345;c__Clostridia_258483;o__Oscillospirales;f__Oscillospiraceae_88309;g__Intestinimonas	0.000905169	0.000976447	8.3632e-05	0.000442962	0	0	0	0	0.00114634	0	0.00038585	5.06596e-05		0.000332588
d__Bacteria;p__Actinomycetota;c__Coriobacteriia;o__Coriobacteriales;f__Eggerthellaceae;g__Ellagibacter	0	0	0	0	0.00134495	0.00270849	0	0	0	0	0	0		0.000337787
d__Bacteria;p__Bacillota_A_368345;c__Clostridia_258483;o__Lachnospirales;f__Lachnospiraceae;g__Dorea_D_146760	0	0	0.000848268	0.000387592	0.00031646	0.00125688	0	0	0	0.000794613	0	0		0.000300318
d__Bacteria;p__Bacillota_A_368345;c__Clostridia_258483;o__Lachnospirales;f__Lachnospiraceae;g__Howardella	0	0	0	0	0	0	0	0	0	0	0.00166687	0.00144886		0.000259645
d__Bacteria;p__Bacillota_A_368345;c__Clostridia_258483;o__Oscillospirales;f__Acutalibacteraceae;g__Fimenecus	0.00684911	0.000131952	4.77897e-05	0	0	0	0	0	0	0	0	0		0.000585738
d__Bacteria;p__Bacillota_A_368345;c__Clostridia_258483;o__Peptostreptococcales;f__Peptostreptococcaceae_256921;g__Romboutsia_B	0	0	0.00124253	0.000719813	0	0	0	0	0	0.00111785	0	0		0.000256683
d__Bacteria;p__Bacillota_A_368345;c__Clostridia_258483;o__Lachnospirales;f__;g__	0.000693963	0.000554199	0.000179211	0	0.000131858	0	0.00126608	0.00014467	0.000139798	0	0	0		0.000259148
d__Bacteria;p__Bacteroidota;c__Bacteroidia;o__Bacteroidales;f__UBA11471;g__Caccoplasma	0	0	0	0.000359906	0	0.000283241	0	0	0.000321534	0	0.0023151	0.000182375		0.000288513
d__Bacteria;p__Bacillota_A_368345;c__Clostridia_258483;o__Christensenellales;f__;g__	0	0.000725737	3.58423e-05	0.000526017	0.000145044	0	0.00032707	0.000405077	0.000181737	0	7.717e-05	0.000314089		0.000228149
d__Bacteria;p__Bacillota_A_368345;c__Clostridia_258483;o__Oscillospirales;f__Ruminococcaceae;g__Negativibacillus	0	2.63904e-05	0.000107527	0.000733655	0	0	0.00116057	0.000298985	0.000321534	0	0	0		0.000220722
d__Bacteria;p__Bacillota_A_368345;c__Clostridia_258483;o__Lachnospirales;f__Lachnospiraceae;g__Butyribacter	0.00193103	0	0.000406213	0	0.00143726	0	0	0	0.000265615	0	0	0		0.000336676
d__Bacteria;p__Bacillota_A_368345;c__Clostridia_258483;o__Lachnospirales;f__Lachnospiraceae;g__Massilistercora	0	0	0.000334528	0	0	0	0	0.00190965	0	0	0	0		0.000187015
d__Bacteria;p__Actinomycetota;c__Actinomycetes;o__Actinomycetales;f__Actinomycetaceae;g__Actinomyces	0	0.000752128	9.55795e-05	0.000221481	0	0.000123918	0	0.00112843	0	0	0	0.000202638		0.000210348
d__Bacteria;p__Bacillota_A_368345;c__Clostridia_258483;o__Lachnospirales;f__Lachnospiraceae;g__Faecalimonas	0	0	0.000322581	0.00267161	0	0	0	0	0	0	0	0		0.000249516
d__Bacteria;p__Bacillota_C;c__Negativicutes;o__Acidaminococcales;f__Acidaminococcaceae;g__Acidaminococcus	0	0	0	0.00304536	0	0	0	0	0	0	0	0		0.00025378
d__Bacteria;p__Bacillota_I;c__Bacilli_A;o__Lactobacillales;f__Lactobacillaceae;g__Limosilactobacillus	0.00111637	0.000514614	0	0	0	0	0	0.000192894	0	0	0.00177491	0		0.000299899
d__Bacteria;p__Bacillota_A_368345;c__Clostridia_258483;o__Lachnospirales;f__Lachnospiraceae;g__Ventrisoma	0	0.000131952	0	0	0.000224159	0	0.000189911	0.000395432	0.000950623	0	0	0.00052686		0.000201578
d__Bacteria;p__Patescibacteria;c__Saccharimonadia;o__Saccharimonadales;f__Nanosynbacteraceae;g__Nanosynbacter	0.00117672	0.000422247	5.97372e-05	0	0	0	0.00122387	0	0.000153777	0	0	0		0.00025303
d__Bacteria;p__Bacillota_A_368345;c__Clostridia_258483;o__Oscillospirales;f__UBA644;g__UBA644	0	0	0.000967742	0.000193796	0.00105487	0	0	0.000231473	0	0	0	0		0.00020399
d__Bacteria;p__Bacillota_A_368345;c__Clostridia_258483;o__Lachnospirales;f__Anaerotignaceae;g__	0.000181034	7.91713e-05	0	0.000318379	0	5.31077e-05	0.000232114	0.000115736	0.00170553	0	0	0		0.000223756
d__Bacteria;p__Bacillota_A_368345;c__Clostridia_258483;o__Lachnospirales;f__Lachnospiraceae;g__Muricoprocola	0	0	0.000501792	0.000276851	0.00152956	0.000265538	0	0	0	0	0	0		0.000214478
d__Bacteria;p__Bacillota_A_368345;c__Clostridia_258483;o__Oscillospirales;f__QAKW01;g__	0.000543101	0.000369466	0	0.000387592	0	0	0.00082295	0.000154315	0.000209696	0	0	0		0.00020726
d__Bacteria;p__Actinomycetota;c__Coriobacteriia;o__Coriobacteriales;f__Eggerthellaceae;g__Hugonella	0	0.00240153	0	0	0	0	0	0	0	0	0	0		0.000200128
d__Bacteria;p__Bacteroidota;c__Bacteroidia;o__Bacteroidales;f__UBA932;g__Cryptobacteroides	9.05169e-05	0	0	0	0.0019515	0.000407159	0	0	0	0	0	0		0.000204098
d__Bacteria;p__Bacillota_A_368345;c__Clostridia_258483;o__Christensenellales;__;__	0	0	0.000191159	0.00171648	6.59291e-05	0	0	0.000212183	0	0	0	4.05277e-05		0.000185523
d__Bacteria;p__Bacillota_A_368345;c__Clostridia_258483;o__Oscillospirales;f__Acutalibacteraceae;g__UBA5905	0	0	8.3632e-05	0.00053986	2.63717e-05	0	0.000780747	0.000270051	0.000279595	0	0	0		0.000165021
d__Bacteria;p__Bacillota_A_368345;c__Clostridia_258483;o__Oscillospirales;f__Butyricicoccaceae;g__	0	0	0	0	0.00214929	7.08102e-05	0	0	0	0	0	0		0.000185008
d__Bacteria;p__Bacillota_I;c__Bacilli_A;o__Erysipelotrichales;f__Erysipelotrichaceae;g__Eubacterium_P_267111	0.00295688	0.000712542	0	0	0	0	0	0.000115736	0	0	0	0		0.00031543
d__Bacteria;p__Bacillota_I;c__Bacilli_A;o__RF39;f__UBA660;g__	0	0	0.00189964	0	0	0	0	0	0	0	0	0		0.000158303
d__Bacteria;p__Pseudomonadota;c__Gammaproteobacteria;o__Burkholderiales;f__Burkholderiaceae_A_595427;g__Duodenibacillus	0	0	0	0.00206254	0	0	0	0	0	0	0	9.11873e-05		0.000179477
d__Bacteria;p__Bacillota_I;c__Bacilli_A;o__Lactobacillales;f__Lactobacillaceae;g__Lacticaseibacillus	0	0.000382661	9.55795e-05	0	0	0	0	0.00108985	0	0	0	0		0.000130674
d__Bacteria;p__Bacillota_A_368345;c__Clostridia_258483;o__Oscillospirales;f__Acutalibacteraceae;g__MKRK01	0	0	0	0	0	0	0.00066469	0.00078122	0	0	0	0		0.000120493
d__Bacteria;p__Bacillota_A_368345;c__Clostridia_258483;o__Oscillospirales;f__Ruminococcaceae;g__Merdimmobilis	0	0	0.000131422	0.000290694	0	0	0	0	0.000922664	0	0.000709964	0		0.000171229
d__Bacteria;p__Bacillota_A_368345;c__Clostridia_258483;o__Oscillospirales;f__Ruminococcaceae;g__Fournierella	0	0.00162301	0	0	0	0	0	0	0	0	0	0.000202638		0.000152138
d__Bacteria;p__Bacteroidota;c__Bacteroidia;__;__;__	0	0	0	0.000207638	0	0	0.00117112	3.85788e-05	0	0	6.1736e-05	0		0.000123256
d__Bacteria;p__Bacillota_A_368345;c__Clostridia_258483;o__Oscillospirales;f__Oscillospiraceae_88309;g__UBA2658	0	5.27809e-05	8.3632e-05	9.68979e-05	0	0	0.00119222	0	4.19393e-05	0	0	0		0.000122289
d__Bacteria;p__Bacillota_G;c__DTU014;o__DTU014;f__DTU014;g__DTU014	0	0	0	0.00102435	0	0	0.00033762	5.78681e-05	0.000293575	0	0	0		0.000142784
d__Bacteria;p__Bacillota_A_368345;c__Clostridia_258483;o__Oscillospirales;f__Acutalibacteraceae;g__	0	0	0.000191159	4.15277e-05	0	0	0	0.000154315	0	0	0	0.000982796		0.00011415
d__Bacteria;p__Bacillota_I;c__Bacilli_A;o__RF39;f__UBA660;g__UMGS1449	0	0	0.000489845	0	0.00117354	0	0	0	0	0	0	0		0.000138615
d__Bacteria;p__Actinomycetota;c__Actinomycetes;o__Mycobacteriales;f__Mycobacteriaceae;g__Corynebacterium	0.000120689	0.000765323	0.000179211	0	0	0	0.000316519	7.71575e-05	0	1.3468e-05	0	0.000131715		0.000133674
d__Bacteria;p__Bacillota_A_368345;c__Clostridia_258483;o__Lachnospirales;f__Lachnospiraceae;g__Laedolimicola	0	0	0	0.000166111	0	0	0.000242665	0.0004533	0.000265615	0	0	0.000233034		0.000113394
d__Bacteria;p__Bacillota_B_370539;c__Peptococcia_369891;o__Peptococcales_369891;f__BICA1-8;g__BICA1-8	0	0	0.000489845	2.76851e-05	0	0	0.000242665	0.000511169	0	0	0	0		0.000105947
d__Bacteria;p__Patescibacteria;c__Saccharimonadia;o__Saccharimonadales;__;__	0	0	0	0	0	0	0.00124498	0	0	0	0	0		0.000103748
d__Bacteria;p__Bacillota_A_368345;c__Clostridia_258483;o__Lachnospirales;f__Lachnospiraceae;g__Wujia	0	0	0.0013859	0	0	0	0	0	0	0	0	0		0.000115492
d__Bacteria;p__Cyanobacteriota;c__Vampirovibrionia;o__Gastranaerophilales;f__Gastranaerophilaceae;g__UBA6984	0	0	0	0	0	0	0	0	0	0	0	0.00116517		9.70975e-05
d__Bacteria;p__Bacteroidota;c__Bacteroidia;o__Bacteroidales;f__Porphyromonadaceae;g__Porphyromonas_A	0	0	5.97372e-05	0	0	0	0.00110782	0	0	0	6.1736e-05	0		0.000102441
d__Bacteria;p__Bacillota_A_368345;c__Clostridia_258483;o__Oscillospirales;f__Ruminococcaceae;g__Anaerotruncus	0	0.000105562	0.000143369	0.000415277	3.95575e-05	0	0	0.000270051	0.000111838	0.000282828	0	4.05277e-05		0.000117418
d__Bacteria;p__Bacillota_A_368345;c__Clostridia_258483;o__Eubacteriales;f__Anaerofustaceae;g__Anaerofustis	0	0.000263904	0.000131422	0	0	0	0	0.000106092	0	6.73401e-05	0	0.000678838		0.000103966
d__Bacteria;p__Bacillota_A_368345;c__Clostridia_258483;o__Oscillospirales;f__Ruminococcaceae;g__Paludihabitans	0	2.63904e-05	0.000394265	0.000346064	0.00015823	0	0	0.000279696	0.000167757	0	0	0		0.000114367
d__Bacteria;p__Bacillota_A_368345;c__Clostridia_258483;o__Oscillospirales;f__Acutalibacteraceae;__	0.000271551	0.000171538	0	5.53702e-05	0	0	0	3.85788e-05	0.00104848	2.6936e-05	7.717e-05	0		0.000140802
d__Bacteria;p__Bacillota_I;c__Bacilli_A;o__RF39;f__UBA660;g__UBA6448	0	0	0.00132616	0	0	0	0	0	0	0	0	0		0.000110514
d__Bacteria;p__Bacillota_A_368345;c__Clostridia_258483;o__Christensenellales;f__Christensenellaceae;g__	0	0	0.000238949	0.000318379	0	0	0.000422026	0.00014467	0	0	0	0.000121583		0.000103801
d__Bacteria;p__Bacillota_A_368345;c__Clostridia_258483;o__Christensenellales;f__Borkfalkiaceae;g__Borkfalkia	0	0	0	0.0011074	0	0	0	0.000289341	0	0	0	0		0.000116395
d__Bacteria;p__Bacillota_A_368345;c__Clostridia_258483;o__Lachnospirales;f__Lachnospiraceae;g__Sellimonas	0.000150861	0.000145147	0	0	0	0	0.00016881	0.000742641	0	0	0	0		0.000100622
d__Bacteria;p__Bacillota_A_368345;c__Clostridia_258483;o__Peptostreptococcales;f__Anaerovoracaceae;g__Eubacterium_B	0	0	0.000107527	0	0	0	0	0.000202538	0	0	0	0.00079029		9.16962e-05
d__Bacteria;p__Bacillota_A_368345;c__Clostridia_258483;o__Oscillospirales;f__CAG-272;g__Avispirillum	0	0	0.000800478	0.000263009	0.000224159	0	0	1.92894e-05	0	0	0	0		0.000108911
d__Bacteria;p__Bacillota_A_368345;c__Clostridia_258483;o__Lachnospirales;f__Lachnospiraceae;g__Choladousia	0	0	0	0	0	0	0	0.000993403	0	0	0	0		8.27836e-05
d__Bacteria;p__Actinomycetota;c__Coriobacteriia;o__Coriobacteriales;f__Atopobiaceae;g__UBA1367	0	0.000527809	0	0.000179953	0	0	0	0.00047259	0	0	0	0		9.83627e-05
d__Bacteria;p__Bacillota_A_368345;c__Clostridia_258483;o__Clostridiales;f__Clostridiaceae_222000;__	0.000482757	0.0010952	0	0	0	0	0	0	0	0	0	0		0.000131497
d__Bacteria;p__Pseudomonadota;c__Gammaproteobacteria;o__Enterobacterales_737866;f__Pasteurellaceae;g__Haemophilus_D_735815	0	0	0	0.000359906	0	0	0.000633038	5.78681e-05	0	5.38721e-05	0	0		9.20571e-05
d__Bacteria;p__Bacillota_A_368345;c__Clostridia_43505;o__Caldicoprobacterales;f__Xylanivirgaceae;g__Xylanivirga	0	0	0	0	0	0	0.00101286	0	0	0	0	0		8.44051e-05
d__Bacteria;p__Bacillota_I;c__Bacilli_A;o__Lactobacillales;f__Lactobacillaceae;g__Pediococcus	0	0	0	0	0.000237345	0	0	0	0	0.00103704	0	0		0.000106198
d__Bacteria;p__Bacillota_A_368345;c__Clostridia_258483;o__Oscillospirales;f__Ruminococcaceae;g__Anaerofilum_74150	0	0	0	4.15277e-05	0	0	0.000348171	0	0.000782866	0	0	0		9.77138e-05
d__Bacteria;p__Bacillota_I;c__Bacilli_A;o__Lactobacillales;f__Enterococcaceae;g__Enterococcus_D	0	0	0	0	0	0	0	0	0	0	0	0.000932136		7.7678e-05
d__Bacteria;p__Cyanobacteriota;c__Vampirovibrionia;o__Gastranaerophilales;f__Gastranaerophilaceae;g__Stercorousia	0	0	0	0	0	0	0.000611937	0.000289341	0	0	0	0		7.51065e-05
d__Bacteria;p__Bacillota_A_368345;c__Clostridia_258483;o__Monoglobales;f__Monoglobaceae;g__Ructibacterium	0	0	0.00083632	0.000249166	0	0	0	0	0	0	0	0		9.04572e-05
d__Bacteria;p__Patescibacteria;c__Saccharimonadia;o__Saccharimonadales;f__Saccharimonadaceae;g__Saccharimonas	0.000120689	0.000118757	0.000155317	0	0	0	0.000538083	0	0	0	0	6.07915e-05		8.28031e-05
d__Bacteria;p__Bacillota_A_368345;c__Clostridia_258483;o__Lachnospirales;f__Lachnospiraceae;g__Butyrivibrio_A_180067	0	0	0	0.00113509	0	0	0	0	0	0	0	0		9.45908e-05
d__Bacteria;p__Bacillota_A_368345;c__Clostridia_258483;o__Oscillospirales;f__Acutalibacteraceae;g__RUG762	0	0	0	0.000802868	5.27433e-05	0	0	0	0.000265615	0	0	0		9.34356e-05
d__Bacteria;p__Bacillota_A_368345;c__Clostridia_258483;o__Lachnospirales;f__Lachnospiraceae;g__Hungatella_A_127239	0	0	0	0.000968979	0	0	9.49557e-05	0	0	0	0	0		8.86612e-05
d__Bacteria;p__Bacillota_A_368345;c__Clostridia_258483;o__Oscillospirales;f__Ruminococcaceae;g__Bittarella	0.00039224	0.000461833	0.000167264	0	2.63717e-05	0	0	2.89341e-05	0	0.000161616	0	0		0.000103188
d__Bacteria;p__Bacillota_I;c__Bacilli_A;o__RF39;f__UBA660;g__Onthocola_B	0	0	0.000812425	0	0	0	0.000105506	0	0	0	0	0		7.64943e-05
d__Bacteria;p__Bacillota_A_368345;c__Clostridia_258483;o__Oscillospirales;f__Ruminococcaceae;g__	0	0	0	0.000719813	0.000250531	0	0	0	0	0	0	0		8.0862e-05
d__Bacteria;p__Actinomycetota;c__Coriobacteriia;o__Coriobacteriales;f__Atopobiaceae;g__Lancefieldella	0.00039224	0.000197928	0	0	0	0	0.000348171	0	0.000139798	0	0	0		8.98447e-05
d__Bacteria;p__Bacillota_A_368345;c__Clostridia_258483;o__Christensenellales;f__GCA-900066905;g__Luoshenia	0	0.000290295	0	0	0	0	0.000242665	0.000115736	0	0	0	0.000121583		6.41899e-05
d__Bacteria;p__Bacillota_A_368345;c__Clostridia_258483;o__Oscillospirales;f__Oscillospiraceae_88309;g__WRMH01	0.000150861	2.63904e-05	0.000262843	0	0	0	0	0.00014467	0.000167757	5.38721e-05	0	8.10553e-05		7.39542e-05
d__Bacteria;p__Bacillota_I;c__Bacilli_A;o__Staphylococcales;f__Gemellaceae;g__Gemella	0.000422412	0.000118757	9.55795e-05	0	6.59291e-05	0	0	2.89341e-05	0.000251636	0	9.2604e-05	4.05277e-05		9.30316e-05
d__Bacteria;p__Bacillota_A_368345;c__Clostridia_258483;o__Oscillospirales;f__Oscillospiraceae_88309;g__Enterenecus	0	0	0	8.30553e-05	0	0	0.000253215	0	0.000293575	0.00020202	0	0		6.93221e-05
d__Bacteria;p__Bacillota_A_368345;c__Clostridia_258483;o__Oscillospirales;f__Acutalibacteraceae;g__Solibaculum	0	0.000131952	0.00041816	0	0	0	0	0.000202538	0	0	0	0		6.27209e-05
d__Bacteria;p__Bacillota_I;c__Bacilli_A;o__Erysipelotrichales;f__Erysipelotrichaceae;g__Amedibacillus	0	0	0	0	0	0	0	0	0	0	0	0.000638311		5.31926e-05
d__Bacteria;p__Bacillota_A_368345;c__Clostridia_258483;o__Lachnospirales;f__Lachnospiraceae;g__Scatomonas	0	0	0.000262843	0	0.000105487	0	0	8.68022e-05	0	0.000242424	0	5.06596e-05		6.23513e-05
d__Bacteria;p__Bacillota_A_368345;c__Clostridia_258483;o__TANB77;f__CAG-508;g__UMGS1994	0	0	0	0	0	0	0.000369272	0.000260407	0	0	0	0		5.24732e-05
d__Bacteria;p__Bacillota_I;c__Bacilli_A;o__Lactobacillales;f__Streptococcaceae;g__Lactococcus_A_346120	0.000181034	0	0.000394265	0	6.59291e-05	0	0	0	0	0.000121212	0.000138906	0		7.51122e-05
d__Bacteria;p__Bacillota_A_368345;c__Clostridia_258483;o__Christensenellales;f__Christensenellaceae;g__Christensenella	0	0	0	0	0	0	0	0.00014467	0	5.38721e-05	0.000447586	0.000141847		6.56646e-05
d__Bacteria;p__Bacillota_A_368345;c__Clostridia_258483;o__Lachnospirales;f__Lachnospiraceae;g__Lientehia	0	0	0.000334528	8.30553e-05	0.000290088	0	0	4.82234e-05	0	0	0	0		6.29913e-05
d__Bacteria;p__Bacillota_A_368345;c__Clostridia_258483;o__Oscillospirales;f__Oscillospiraceae_88309;g__Pseudoflavonifractor_A_81068	0	0	0	9.68979e-05	0	0	0	0	0	0	0.000787134	0		7.36693e-05
d__Bacteria;p__Bacillota_A_368345;c__Clostridia_258483;o__Lachnospirales;f__Lachnospiraceae;g__Mediterraneibacter_A_155590	0	0	0	0	0.000619734	0.000177026	0	0	0	0	0	0		6.63966e-05
d__Bacteria;p__Bacillota_A_368345;c__Clostridia_258483;o__Oscillospirales;f__Acutalibacteraceae;g__Hydrogeniiclostridium	0.000271551	0.000197928	0	0.000290694	0	0	0	0.000115736	0	0	0	0		7.29924e-05
d__Bacteria;p__Bacillota_A_368345;c__Clostridia_258483;o__Christensenellales;f__Borkfalkiaceae;g__UBA1259	0	0	0	0.000775183	0	0	0	0	0	0	0	0		6.45986e-05
d__Bacteria;p__Bacillota_A_368345;c__Clostridia_258483;o__Tissierellales;f__Peptoniphilaceae;g__Ezakiella	0	0	0.000657109	0	0	0	0	0	0	0	0	0		5.47591e-05
d__Bacteria;p__Desulfobacterota_G_459543;c__Desulfovibrionia;o__Desulfovibrionales;f__Desulfovibrionaceae;g__Mailhella	0	0	0	6.92128e-05	0	0	0.000464228	0	6.98988e-05	0	0	0		5.02783e-05
d__Bacteria;p__Bacillota_A_368345;c__Clostridia_258483;o__Peptostreptococcales;f__Anaerovoracaceae;g__CAG-238	0	0.000105562	0.000119474	0.000387592	0.000105487	0	0	0	0	0	0	0		5.98429e-05
d__Bacteria;p__Pseudomonadota;c__Gammaproteobacteria;o__Burkholderiales;f__Burkholderiaceae_A_595421;g__Oxalobacter	0	0	0.000107527	9.68979e-05	0	0	0	0	0.000433372	8.08081e-05	0	0		5.98838e-05
d__Bacteria;p__Bacillota_A_368345;c__Clostridia_258483;o__Lachnospirales;f__Lachnospiraceae;g__Bovifimicola	0	0	0	0	0	0	0.000559184	0	0	0	0	0		4.65987e-05
d__Bacteria;p__Bacillota_A_368345;c__Clostridia_258483;o__Lachnospirales;f__Lachnospiraceae;g__Clostridium_AP_143938	0	0.000699347	0	0	0	0	0	0	0	0	0	0		5.82789e-05
d__Bacteria;p__Bacillota_A_368345;c__Clostridia_258483;o__TANB77;f__CAG-508;__	0	0	0.000561529	0	2.63717e-05	0	0	2.89341e-05	0	0	0	0		5.14029e-05
d__Bacteria;p__Bacillota_A_368345;c__Clostridia_258483;o__Lachnospirales;f__Lachnospiraceae;g__Pararoseburia	0	0	0.000609319	0	0	0	0	0	0	0	0	0		5.07766e-05
d__Bacteria;p__Bacillota_A_368345;c__Clostridia_258483;o__Lachnospirales;f__Lachnospiraceae;g__UBA9414	0	0.000672956	0	0	0	0	0	0	0	0	0	0		5.60797e-05
d__Bacteria;p__Bacillota_A_368345;c__Clostridia_258483;o__Lachnospirales;f__Lachnospiraceae;g__Oliverpabstia	6.03446e-05	3.95857e-05	0	0.000332221	0	0	0	0	0	0.000296296	0	0		6.0704e-05
d__Bacteria;p__Bacillota_A_368345;c__Clostridia_258483;o__Oscillospirales;f__Ruminococcaceae;g__Massilioclostridium	0	0.000290295	0	0	0	0	0	0.000279696	0	0	0	0		4.74992e-05
d__Bacteria;p__Pseudomonadota;c__Gammaproteobacteria;o__Burkholderiales;f__Burkholderiaceae_A_595421;g__Ralstonia	0	0	0	0	0	0	0.000527532	0	0	0	0	0		4.3961e-05
d__Bacteria;p__Bacillota_A_368345;c__Clostridia_258483;o__Oscillospirales;f__Butyricicoccaceae;g__Pseudobutyricicoccus	0	5.27809e-05	0	0.000263009	0.000197787	0	0	0	0.000153777	0	0	0		5.56128e-05
d__Bacteria;p__Bacillota_A_368345;c__Clostridia_258483;o__Oscillospirales;f__Oscillospiraceae_88309;g__	0	0	0.000119474	0.000124583	0	0	0	0.000183249	0	0	0	0.000111451		4.48965e-05
d__Bacteria;p__Bacillota_A_368345;c__Clostridia_258483;o__Christensenellales;f__CAG-917;g__CAG-475	0	0	0	0	0	0	0	0.00047259	0	0	0	0		3.93825e-05
d__Bacteria;p__Bacillota_I;c__Bacilli_A;o__Lactobacillales;f__Enterococcaceae;__	0	0.000593785	0	0	0	0	0	0	0	0	0	2.02638e-05		5.11707e-05
d__Bacteria;p__Actinomycetota;c__Actinomycetes;o__Actinomycetales;f__Actinomycetaceae;g__Peptidiphaga	0	0.000290295	0	0	0	0	0.00015826	7.71575e-05	0	0	0	2.02638e-05		4.5498e-05
d__Bacteria;p__Bacillota_A_368345;c__Clostridia_258483;o__Oscillospirales;f__UBA929;g__WRAI01	0	0	3.58423e-05	0.000124583	0	0	0.000263766	4.82234e-05	5.5919e-05	0	0	0		4.40278e-05
d__Bacteria;p__Bacillota_A_368345;c__Clostridia_258483;o__Lachnospirales;f__Lachnospiraceae;g__Brotonthovivens	0	0	0	0	0.000606548	0	0	0	0	0	0	0		5.05457e-05
d__Bacteria;p__Bacillota_A_368345;c__Clostridia_258483;o__Oscillospirales;f__Butyricicoccaceae;g__Butyricicoccus_A_77419	0	0	0	0.000346064	0	0	0.000211013	0	0	0	0	0		4.64231e-05
d__Bacteria;p__Bacillota_B_370539;c__Peptococcia_369891;o__Peptococcales_369891;f__Peptococcaceae_369362;g__Peptococcus	0	0	7.16846e-05	0.000249166	0	0	0	0	0.000293575	0	0	0		5.12021e-05
d__Bacteria;p__Bacillota_A_368345;c__Clostridia_258483;o__Tissierellales;f__Peptoniphilaceae;g__Murdochiella	0	0	7.16846e-05	0	0	0	0.000400924	0	0	0	0	0		3.93841e-05
d__Bacteria;p__Bacillota_A_368345;c__Clostridia_258483;o__Lachnospirales;f__Lachnospiraceae;g__Lactonifactor	0.000693963	0.000171538	0	0	0	0	0	7.71575e-05	0	0	0	0		7.85548e-05
d__Bacteria;p__Bacillota_A_368345;c__Clostridia_258483;o__Lachnospirales;f__Lachnospiraceae;g__Fimimorpha	0	0	0	0	0	0	0.000369272	0	0	0	0	9.11873e-05		3.83716e-05
d__Bacteria;p__Bacillota_C;c__Negativicutes;o__Selenomonadales;f__;g__	0	0	0	0	0	0	0	0	0	0	0	0.000445804		3.71504e-05
d__Bacteria;p__Bacillota_I;c__Bacilli_A;o__Lactobacillales;f__Aerococcaceae;g__Granulicatella	0.000724135	0	0	0	0	0	0	6.75128e-05	0	6.73401e-05	0.000108038	0		8.05855e-05
d__Bacteria;p__Bacillota_I;c__Bacilli_A;o__Erysipelotrichales;f__Coprobacillaceae;g__Coprobacillus	0.000211206	0	0	0.000304536	0	0	0	0	0.000139798	0	0	0		5.46283e-05
d__Bacteria;p__Bacillota_A_368345;c__Clostridia_258483;o__Lachnospirales;f__Lachnospiraceae;g__CAG-194	0	0	0.00046595	0	0	0	0	0	0	0	0	0		3.88292e-05
d__Bacteria;p__Bacillota_A_368345;c__Clostridia_258483;o__Christensenellales;f__CAG-138;g__CAG-1024	0	0	0.000131422	0	0	0	0.000232114	3.85788e-05	0	0	0	0		3.35095e-05
d__Bacteria;p__Bacillota_A_368345;c__Clostridia_258483;o__Lachnospirales;f__Lachnospiraceae;g__UBA3402	0	0	0.000131422	0.000359906	0	0	0	0	0	0	0	0		4.0944e-05
d__Bacteria;p__Bacillota_I;c__Bacilli_A;o__Erysipelotrichales;f__Erysipelotrichaceae;g__Dielma	0	0	0	0	0	0	0	0	0.000363474	0	0.000123472	3.03958e-05		4.31118e-05
d__Bacteria;p__Bacteroidota;c__Bacteroidia;o__Bacteroidales;f__Marinilabiliaceae;g__JC017	0	0	0	0	0.000118672	0	0.000242665	3.85788e-05	0	0	0	0		3.33263e-05
d__Bacteria;p__Bacillota_A_368345;c__Clostridia_258483;o__Oscillospirales;f__Ruminococcaceae;g__Neobittarella	0	6.59761e-05	0	0	0	0	0	0	0	0	0.000432152	3.03958e-05		4.40437e-05
d__Bacteria;p__Bacillota_I;c__Bacilli_A;o__RF39;f__UBA660;g__RUG12438	0	0	0.00041816	0	0	0	0	0	0	0	0	0		3.48467e-05
d__Bacteria;p__Bacillota_A_368345;c__Clostridia_258483;o__Lachnospirales;f__Lachnospiraceae;g__Roseburia_D	0	0	0.000394265	0	0	0	0	0	0	0	0	0		3.28554e-05
d__Bacteria;p__Bacillota_A_368345;c__Clostridia_258483;o__Lachnospirales;f__Lachnospiraceae;g__Bacteroides_F	0	0	5.97372e-05	0.000387592	0	0	0	0	0	0	0	0		3.72774e-05
d__Bacteria;p__Synergistota;c__Synergistia;o__Synergistales;f__Synergistaceae;g__Cloacibacillus	0	0	2.38949e-05	0.000207638	0	0	0	0.00014467	0	0	0	0		3.13503e-05
d__Bacteria;p__Bacillota_A_368345;c__Clostridia_258483;o__Oscillospirales;f__QAKW01;g__QAKW01	0	0	0.000334528	0	0	0	0	3.85788e-05	0	0	0	0		3.10922e-05
d__Bacteria;p__Bacillota_I;c__Bacilli_A;o__RF39;f__UBA660;g__CAG-533	0	0	0.000382318	0	0	0	0	0	0	0	0	0		3.18598e-05
d__Bacteria;p__Bacteroidota;c__Bacteroidia;o__Bacteroidales;f__Muribaculaceae;__	0	0	0	0	0	0	0	0	0	0.000417508	0	0		3.47924e-05
d__Bacteria;p__Bacillota_A_368345;c__Clostridia_258483;o__Lachnospirales;f__Lachnospiraceae;g__Merdimonas	0	0	0.00037037	0	0	0	0	0	0	0	0	0		3.08642e-05
d__Bacteria;p__Bacillota_A_368345;c__Clostridia_258483;o__Lachnospirales;f__Lachnospiraceae;g__Otoolea_135853	0	0	0	0	0	0	0	0	0.000153777	0.000255892	0	0		3.41391e-05
d__Bacteria;p__Pseudomonadota;c__Gammaproteobacteria;o__Enterobacterales_737866;f__Enterobacteriaceae_A_725029;__	0	0	0	0.000387592	0	0	0	0	0	0	0	0		3.22993e-05
d__Bacteria;p__Pseudomonadota;c__Gammaproteobacteria;o__Burkholderiales;f__Burkholderiaceae_A_595427;g__Aphodousia	0	0	0	0.000373749	0	0	0	0	0	0	0	0		3.11457e-05
d__Bacteria;p__Bacillota_A_368345;c__Clostridia_258483;o__Oscillospirales;f__Acutalibacteraceae;g__UBA737	0	0	0.000119474	0.000207638	0	0	0	0	0	0	0	0		2.72594e-05
d__Bacteria;p__Bacillota_A_368345;c__Clostridia_258483;o__Lachnospirales;f__Lachnospiraceae;g__Suilimivivens	0	0	0	0	0	0	0	0	0.000349494	0	0	0		2.91245e-05
d__Bacteria;p__Actinomycetota;c__Coriobacteriia;o__Coriobacteriales;f__Eggerthellaceae;g__Cryptobacterium	0	0.000329881	0	0	0	0	0	0	0	0	0	0		2.749e-05
d__Bacteria;p__Actinomycetota;c__Coriobacteriia;o__Coriobacteriales;f__Coriobacteriaceae;__	0	0	0	0	0	0	0	0.000241117	0	0	0	0		2.00931e-05
d__Bacteria;p__Bacillota_A_368345;c__Clostridia_258483;o__Oscillospirales;f__Acutalibacteraceae;g__Pseudoruminococcus	0	0	4.77897e-05	0.000276851	0	0	0	0	0	0	0	0		2.70534e-05
d__Bacteria;p__Bacillota_C;c__Negativicutes;o__Veillonellales;f__Dialisteraceae;g__Allisonella	0	0	0	0.000332221	0	0	0	0	0	0	0	0		2.76851e-05
d__Bacteria;p__Bacillota_I;c__Bacilli_A;o__Erysipelotrichales;f__Erysipelotrichaceae;g__Bulleidia	0.000362067	5.27809e-05	9.55795e-05	0	0	0	0	0	0	0	0	0		4.25356e-05
d__Bacteria;p__Actinomycetota;c__Actinomycetes;o__Propionibacteriales;f__Propionibacteriaceae;g__Cutibacterium	0.000150861	0	0.000131422	6.92128e-05	0	0	0	0	0	0	0	0		2.92913e-05
d__Bacteria;p__Bacillota_I;c__Bacilli_A;o__Staphylococcales;f__Staphylococcaceae;g__Staphylococcus	0	0	0.000179211	0	0	0	0	1.92894e-05	0	5.38721e-05	0	0		2.10311e-05
d__Bacteria;p__Bacillota_A_368345;c__Clostridia_258483;o__Oscillospirales;f__Acutalibacteraceae;g__Caproiciproducens	0	0	9.55795e-05	9.68979e-05	0	0	0	5.78681e-05	0	0	0	0		2.08621e-05
d__Bacteria;p__Bacillota_A_368345;c__Clostridia_258483;o__Eubacteriales;f__Anaerofustaceae;g__	6.03446e-05	0	0.000179211	0	0	0	0	3.85788e-05	0	0	0	0		2.31779e-05
d__Bacteria;p__Actinomycetota;c__Actinomycetes;o__Actinomycetales;f__Bifidobacteriaceae;g__Scardovia	0	3.95857e-05	0	0	0	0	0	0.000173604	0	0	0	0		1.77658e-05
d__Bacteria;p__Bacillota_A_368345;c__Clostridia_258483;o__Oscillospirales;f__Oscillospiraceae_88309;g__WQUU01	0	0	0	0	0	0	0	3.85788e-05	0.000223676	0	0	0		2.18546e-05
d__Bacteria;p__Bacillota_A_368345;c__Clostridia_258483;o__Christensenellales;f__Maliibacteriaceae;g__Maliibacterium	0	0	0.000238949	0	0	0	0	0	0	0	0	0		1.99124e-05
d__Bacteria;p__Actinomycetota;c__Actinomycetes;o__Propionibacteriales;f__Propionibacteriaceae;g__Propionibacterium	0	0	0	0	0	0	0	7.71575e-05	0	0	0	0.000121583		1.65617e-05
d__Bacteria;p__Actinomycetota;c__Coriobacteriia;o__Coriobacteriales;f__Atopobiaceae;g__Thermophilibacter	0	0	0	0	0	0	0	0	0	0.00026936	0	0		2.24467e-05
d__Bacteria;p__Bacillota_A_368345;c__Clostridia_258483;o__Lachnospirales;f__Lachnospiraceae;g__Hungatella_A_128155	0	0	0	0	0	0	0	0	0.000167757	0	0.000108038	0		2.29829e-05
d__Archaea;p__Thermoplasmatota;c__Thermoplasmata_1773;o__Methanomassiliicoccales;f__Methanomethylophilaceae;g__UBA71	0	0	0	0.000249166	0	0	0	0	0	0	0	0		2.07638e-05
d__Bacteria;p__Bacillota_A_368345;c__Clostridia_258483;o__Peptostreptococcales;f__Anaerovoracaceae;g__Emergencia	0	7.91713e-05	0	0	0	0	0	5.78681e-05	0	0	7.717e-05	0		1.78508e-05
d__Bacteria;p__Bacillota_A_368345;c__Clostridia_258483;o__Peptostreptococcales;f__Anaerovoracaceae;g__S5-A14a	0	0	0.000191159	0	0	0	0	0	0	0	0	0		1.59299e-05
d__Bacteria;p__Bacillota_I;c__Bacilli_A;o__Lactobacillales;f__Lactobacillaceae;g__Lactobacillus	0.000150861	5.27809e-05	0	0	0	0	0	4.82234e-05	0	2.6936e-05	0	0		2.32335e-05
d__Bacteria;p__Bacillota_A_368345;c__Clostridia_258483;__;__;__	0	0	4.77897e-05	2.76851e-05	5.27433e-05	0	0	0	5.5919e-05	0	0	2.02638e-05		1.70334e-05
d__Bacteria;p__Bacillota_A_368345;c__Clostridia_258483;o__Peptostreptococcales;f__Anaerovoracaceae;g__PHAE01	0	0	0	0.000193796	0	0	0	1.92894e-05	0	0	0	0		1.77571e-05
d__Bacteria;p__Bacillota_A_368345;c__Clostridia_258483;o__Oscillospirales;__;__	0	0	4.77897e-05	0	2.63717e-05	0	0	3.85788e-05	2.79595e-05	0	3.0868e-05	0		1.42973e-05
d__Bacteria;p__Actinomycetota;c__Coriobacteriia;o__Coriobacteriales;f__Atopobiaceae;__	0	0	0	0	0	0	0	0.000135026	0	0	0	0		1.12521e-05
d__Bacteria;p__Bacillota_I;c__Bacilli_A;o__Lactobacillales;f__Lactobacillaceae;g__Weissella	0	0	0.000167264	0	0	0	0	0	0	0	0	0		1.39387e-05
d__Bacteria;p__Patescibacteria;c__Saccharimonadia;o__Saccharimonadales;f__Nanogingivalaceae;g__Nanogingivalis	0	0.000131952	0	0	0	0	0	0	0	4.0404e-05	0	0		1.4363e-05
d__Bacteria;p__Bacillota_I;c__Bacilli_A;o__Erysipelotrichales;f__Erysipelotrichaceae;g__Amedibacterium	0	0	0	0	0	0	0	0	0	0	0	0.000131715		1.09762e-05
d__Bacteria;p__Actinomycetota;c__Coriobacteriia;o__Coriobacteriales;f__Eggerthellaceae;g__Xiamenia	0	0	0	0	0	0	0	0	0	0.000161616	0	0		1.3468e-05
d__Bacteria;p__Bacillota_A_368345;c__Clostridia_258483;o__Oscillospirales;f__Ruminococcaceae;g__Soleaferrea	0	0	0	0.000152268	0	0	0	0	0	0	0	0		1.2689e-05
d__Bacteria;p__Bacillota_A_368345;c__Clostridia_258483;o__Lachnospirales;f__Lachnospiraceae;g__Otoolea_134252	0	0	0	0	0	0	0	1.92894e-05	0	0	0.000138906	0		1.3183e-05
d__Bacteria;p__Bacillota_I;c__Bacilli_A;o__RF39;f__UBA660;g__CAJOJO01	0	0	0	0	0.000145044	0	0	0	0	0	0	0		1.2087e-05
d__Bacteria;p__Campylobacterota_A;c__Campylobacteria;o__Campylobacterales;f__Campylobacteraceae;g__Campylobacter_B	0	0	0.000119474	0	0	0	0	0	0	0	0	0		9.95619e-06
d__Bacteria;p__Bacillota_A_368345;c__Clostridia_258483;o__Peptostreptococcales;f__Anaerovoracaceae;g__Eubacterium_N_234271	0	0	0	0	0	0	0	0	0.000139798	0	0	0		1.16498e-05
d__Bacteria;p__Bacillota_A_368345;c__Clostridia_258483;o__DSM-8532;f__;g__	0	0	9.55795e-05	0	0	0	0	0	2.79595e-05	0	0	0		1.02949e-05
d__Bacteria;p__Bacillota_A_368345;c__Clostridia_258483;o__Oscillospirales;f__Ruminococcaceae;g__Pygmaiobacter	0	0	0	6.92128e-05	0	7.08102e-05	0	0	0	0	0	0		1.16686e-05
d__Bacteria;p__Bacillota_A_368345;c__Clostridia_258483;o__Monoglobales;f__Monoglobaceae;g__	0	0	0.000107527	0	0	0	0	0	0	0	0	0		8.96057e-06
d__Bacteria;p__Verrucomicrobiota;c__Verrucomicrobiae;o__Opitutales;f__CAG-312;g__Merdousia	0	0	0	0.000124583	0	0	0	0	0	0	0	0		1.03819e-05
d__Bacteria;p__Bacillota_A_368345;c__Clostridia_258483;o__Lachnospirales;f__Lachnospiraceae;g__Dorea_D_143701	0	0	0	0	0.000118672	0	0	0	0	0	0	0		9.88937e-06
d__Bacteria;p__Bacillota_I;c__Bacilli_A;o__Bacillales_A;f__Planococcaceae;g__Sporosarcina	0	0	0	4.15277e-05	0	0	0	0	8.38785e-05	0	0	0		1.04505e-05
d__Bacteria;p__Bacillota_A_368345;c__Clostridia_258483;o__Tissierellales;f__Peptoniphilaceae;g__Finegoldia	0	0	9.55795e-05	0	0	0	0	0	0	0	0	0		7.96495e-06
d__Bacteria;p__Actinomycetota;c__Actinomycetes;o__Actinomycetales;f__Bifidobacteriaceae;g__Alloscardovia	0	0.000105562	0	0	0	0	0	0	0	0	0	0		8.79682e-06
d__Bacteria;p__Bacillota_I;c__Bacilli_A;o__Erysipelotrichales;f__Coprobacillaceae;g__Fimiplasma	0	0.000105562	0	0	0	0	0	0	0	0	0	0		8.79682e-06
d__Bacteria;p__Bacteroidota;c__Bacteroidia;o__Bacteroidales;f__Muribaculaceae;g__UBA7173	0	0	4.77897e-05	5.53702e-05	0	0	0	0	0	0	0	0		8.59666e-06
d__Bacteria;p__Bacillota_I;c__Bacilli_A;o__Lactobacillales;f__Lactobacillaceae;g__Companilactobacillus	0	0	0	0	0	0	0	0	0	0.000107744	0	0		8.97868e-06
d__Bacteria;p__Bacillota_I;c__Bacilli_A;o__Erysipelotrichales;f__Erysipelotrichaceae;g__Traorella	0	0	8.3632e-05	0	0	0	0	0	0	0	0	0		6.96933e-06
d__Bacteria;p__Bacillota_A_368345;c__Clostridia_258483;o__Oscillospirales;f__Butyricicoccaceae;g__Intestinibacillus	0	0	0	0	0	0	0	0	0	0	0.000108038	0		9.00317e-06
d__Bacteria;p__Bacillota_I;c__Bacilli_A;o__RF39;f__UBA660;g__CAG-628	0	0	8.3632e-05	0	0	0	0	0	0	0	0	0		6.96933e-06
d__Bacteria;p__Pseudomonadota;c__Gammaproteobacteria;o__Burkholderiales;f__Burkholderiaceae_A_595421;g__Comamonas_F_589250	0	0	0	0	0	0	0	0	9.78583e-05	0	0	0		8.15486e-06
d__Bacteria;p__Actinomycetota;c__Actinomycetes;o__Propionibacteriales;f__Propionibacteriaceae;g__Acidipropionibacterium	0	0	8.3632e-05	0	0	0	0	0	0	0	0	0		6.96933e-06
d__Bacteria;p__Actinomycetota;c__Coriobacteriia;o__Coriobacteriales;f__Eggerthellaceae;g__Parvibacter	0	0	0	0	0	0	0	6.75128e-05	0	0	0	0		5.62607e-06
d__Bacteria;p__Actinomycetota;c__Actinomycetes;__;__;__	0	0	0	0	0	0	0	0	0	0	0	7.09234e-05		5.91029e-06
d__Bacteria;p__Pseudomonadota;c__Gammaproteobacteria;o__Burkholderiales;__;__	0	0	0	6.92128e-05	0	0	0	0	2.79595e-05	0	0	0		8.09769e-06
d__Bacteria;p__Bacillota_C;c__Negativicutes;o__Acidaminococcales;f__Acidaminococcaceae;g__Phascolarctobacterium_A_39470	0.000181034	0	0	0	0	0	0	0	0	0	0	0		1.50861e-05
d__Bacteria;p__Bacillota_A_368345;c__Clostridia_258483;o__Lachnospirales;f__Lachnospiraceae;g__AF33-28	0	0	0	0	0	0	0	5.78681e-05	0	0	0	0		4.82234e-06
d__Bacteria;p__Bacillota_A_368345;c__Clostridia_258483;o__Tissierellales;f__Peptoniphilaceae;g__Peptoniphilus_B_226777	0	0	7.16846e-05	0	0	0	0	0	0	0	0	0		5.97372e-06
d__Bacteria;p__Bacteroidota;c__Bacteroidia;o__Bacteroidales;f__Muribaculaceae;g__SFTJ01	0	0	7.16846e-05	0	0	0	0	0	0	0	0	0		5.97372e-06
d__Bacteria;p__Actinomycetota;c__Coriobacteriia;o__Coriobacteriales;f__Eggerthellaceae;g__Rubneribacter	0	0	0	0	0	0	0	5.78681e-05	0	0	0	0		4.82234e-06
d__Bacteria;p__Bacillota_A_368345;c__Clostridia_258483;o__Lachnospirales;f__Anaerotignaceae;__	0.000120689	0	0	0	0	0	0	0	0	0	3.0868e-05	0		1.26298e-05
d__Bacteria;p__Actinomycetota;c__Coriobacteriia;o__Coriobacteriales;f__Atopobiaceae;g__Fannyhessea	0	0	0	0	0	0	0	3.85788e-05	0	2.6936e-05	0	0		5.45957e-06
d__Bacteria;p__Bacillota_A_368345;c__Clostridia_258483;o__Lachnospirales;f__Lachnospiraceae;g__COE1	0	0	5.97372e-05	0	0	0	0	0	0	0	0	0		4.9781e-06
d__Bacteria;p__Bacillota_A_368345;c__Clostridia_258483;o__Oscillospirales;f__Ruminococcaceae;g__Ruminococcus_F	0	0	5.97372e-05	0	0	0	0	0	0	0	0	0		4.9781e-06
d__Bacteria;p__Bacillota_A_368345;c__Clostridia_258483;o__Christensenellales;f__Pumilibacteraceae;g__WRAY01	0	0	0	6.92128e-05	0	0	0	0	0	0	0	0		5.76773e-06
d__Bacteria;p__Bacteroidota;c__Bacteroidia;o__Bacteroidales;f__Marinifilaceae;g__Gabonibacter	0	0	0	0	0	0	0	0	6.98988e-05	0	0	0		5.8249e-06
d__Bacteria;p__Bacillota_A_368345;c__Clostridia_258483;o__Oscillospirales;f__Ruminococcaceae;g__Gemmiger_A_73276	0	0	0	0	6.59291e-05	0	0	0	0	0	0	0		5.49409e-06
d__Bacteria;p__Bacillota_A_368345;c__Clostridia_258483;o__Oscillospirales;f__Acutalibacteraceae;g__Clostridium_E	0	0	0	0	0	0	5.27532e-05	0	0	0	0	0		4.3961e-06
d__Bacteria;p__Actinomycetota;c__Coriobacteriia;o__Coriobacteriales;f__Eggerthellaceae;g__Enteroscipio	0	0	5.97372e-05	0	0	0	0	0	0	0	0	0		4.9781e-06
d__Bacteria;p__Bacillota_A_368345;c__Clostridia_258483;o__Tissierellales;f__Peptoniphilaceae;g__Peptoniphilus_A	0	0	4.77897e-05	0	0	0	0	0	0	0	0	0		3.98248e-06
d__Bacteria;p__Bacillota_A_368345;c__Clostridia_258483;o__Oscillospirales;f__Ruminococcaceae;g__Fimivivens	0	0	0	5.53702e-05	0	0	0	0	0	0	0	0		4.61418e-06
d__Bacteria;p__Bacillota_A_368345;c__Clostridia_258483;o__Christensenellales;f__CAG-917;g__CAG-349	0	0	0	5.53702e-05	0	0	0	0	0	0	0	0		4.61418e-06
d__Bacteria;p__Bacteroidota;c__Bacteroidia;o__Bacteroidales;f__Bacteroidaceae;g__43-108	0	0	0	0	5.27433e-05	0	0	0	0	0	0	0		4.39528e-06
d__Bacteria;p__Bacillota_I;c__Bacilli_A;o__RFN20;f__CAG-288;g__Scatoplasma	0	0	0	5.53702e-05	0	0	0	0	0	0	0	0		4.61418e-06
d__Bacteria;p__Bacteroidota;c__Bacteroidia;o__Bacteroidales;f__Bacteroidaceae;__	0	0	0	0	0	3.54051e-05	0	0	0	0	3.0868e-05	0		5.52276e-06
d__Bacteria;p__Bacillota_A_368345;c__Clostridia_258483;o__Christensenellales;f__Pumilibacteraceae;g__	0	0	0	5.53702e-05	0	0	0	0	0	0	0	0		4.61418e-06
d__Bacteria;p__Bacillota_C;c__Negativicutes;o__Selenomonadales;f__Selenomonadaceae_42771;g__Centipeda	0	0	0	0	0	0	0	0	5.5919e-05	0	0	0		4.65992e-06
d__Bacteria;p__Actinomycetota;c__Actinomycetes;o__Actinomycetales;f__Dermatophilaceae;g__Pedococcus	0	0	0	0	0	0	0	3.85788e-05	0	0	0	0		3.2149e-06
d__Bacteria;p__Cyanobacteriota;c__Vampirovibrionia;o__Gastranaerophilales;f__Gastranaerophilaceae;g__Limenecus	9.05169e-05	0	0	0	0	0	0	0	0	0	0	0		7.54307e-06
d__Bacteria;p__Bacillota_A_368345;c__Clostridia_258483;o__Oscillospirales;f__Ethanoligenenaceae;g__	0	0	0	0	0	0	0	2.89341e-05	0	0	0	0		2.41117e-06
d__Bacteria;p__Bacillota_A_368345;c__Clostridia_258483;o__Oscillospirales;f__;g__	0	0	3.58423e-05	0	0	0	0	0	0	0	0	0		2.98686e-06
d__Bacteria;p__Bacillota_A_368345;c__Clostridia_258483;o__Peptostreptococcales;f__Anaerovoracaceae;g__Mogibacterium_A	9.05169e-05	0	0	0	0	0	0	0	0	0	0	0		7.54307e-06
d__Bacteria;p__Bacillota_A_368345;c__Clostridia_258483;o__Clostridiales;f__Clostridiaceae_222000;g__Clostridium_AG_200053	0	3.95857e-05	0	0	0	0	0	0	0	0	0	0		3.29881e-06
d__Bacteria;p__Actinomycetota;c__Actinomycetes;o__Propionibacteriales;f__Propionibacteriaceae;g__Arachnia	0	0	0	0	3.95575e-05	0	0	0	0	0	0	0		3.29646e-06
d__Bacteria;p__Chloroflexota;c__Chloroflexia;o__Thermomicrobiales;f__;g__	0	0	0	0	0	0	0	2.89341e-05	0	0	0	0		2.41117e-06
d__Bacteria;p__Actinomycetota;c__Actinomycetes;o__Mycobacteriales;f__Pseudonocardiaceae;__	0	0	0	0	0	0	0	2.89341e-05	0	0	0	0		2.41117e-06
d__Bacteria;p__Bacillota_A_368345;c__Clostridia_258483;o__Lachnospirales;f__Anaerotignaceae;g__Anaerotignum_189163	0	0	0	0	0	0	0	0	0	0	4.6302e-05	0		3.8585e-06
d__Bacteria;p__Actinomycetota;c__Coriobacteriia;o__Coriobacteriales;__;__	0	0	0	0	0	0	0	0	0	0	0	3.03958e-05		2.53298e-06
d__Bacteria;p__Fusobacteriota;c__Fusobacteriia;o__Fusobacteriales;f__Fusobacteriaceae;g__Fusobacterium_A	0	0	0	0	0	0	0	0	0	0	0	2.02638e-05		1.68865e-06
d__Bacteria;p__Bacillota_A_368345;c__Clostridia_258483;o__Tissierellales;f__Peptoniphilaceae;g__Parvimonas	0	0	2.38949e-05	0	0	0	0	0	0	0	0	0		1.99124e-06
d__Bacteria;p__Bacteroidota;c__Bacteroidia;o__Bacteroidales;f__UBA932;g__Coprenecus	6.03446e-05	0	0	0	0	0	0	0	0	0	0	0		5.02871e-06
d__Bacteria;p__Bacillota_I;c__Bacilli_A;o__RF39;f__UBA660;__	0	0	2.38949e-05	0	0	0	0	0	0	0	0	0		1.99124e-06
d__Bacteria;p__Bacillota_C;c__Negativicutes;o__Selenomonadales;f__Selenomonadaceae_42771;g__Schwartzia	0	0	0	0	0	0	0	1.92894e-05	0	0	0	0		1.60745e-06
d__Bacteria;p__Bacillota_I;c__Bacilli_A;o__Erysipelotrichales;f__Coprobacillaceae;__	0	0	0	0	0	0	0	1.92894e-05	0	0	0	0		1.60745e-06
d__Bacteria;p__Pseudomonadota;c__Gammaproteobacteria;o__Burkholderiales;f__Burkholderiaceae_A_595421;__	0	0	0	2.76851e-05	0	0	0	0	0	0	0	0		2.30709e-06
d__Bacteria;p__;c__;o__;f__;g__	0	0	0	0	0	0	0	1.92894e-05	0	0	0	0		1.60745e-06
d__Bacteria;p__Bacillota_I;c__Bacilli_A;o__Lactobacillales;__;__	6.03446e-05	0	0	0	0	0	0	0	0	0	0	0		5.02871e-06
d__Bacteria;p__Bacillota_I;c__Bacilli_A;o__Lactobacillales;f__Lactobacillaceae;__	6.03446e-05	0	0	0	0	0	0	0	0	0	0	0		5.02871e-06
d__Bacteria;p__Bacteroidota;c__Bacteroidia;o__Bacteroidales;f__Rikenellaceae;__	0	0	2.38949e-05	0	0	0	0	0	0	0	0	0		1.99124e-06
d__Bacteria;p__Bacillota_A_368345;c__Clostridia_258483;o__Eubacteriales;f__Anaerofustaceae;__	0	0	0	2.76851e-05	0	0	0	0	0	0	0	0		2.30709e-06
d__Bacteria;p__Pseudomonadota;c__Gammaproteobacteria;o__Burkholderiales;f__Burkholderiaceae_A_595425;g__Lautropia	0	0	0	2.76851e-05	0	0	0	0	0	0	0	0		2.30709e-06
d__Bacteria;p__Cyanobacteriota;c__Chloroplast;o__;f__;g__	0	0	0	0	0	3.54051e-05	0	0	0	0	0	0		2.95043e-06
d__Bacteria;p__Pseudomonadota;c__Gammaproteobacteria;o__Pseudomonadales_A_650612;f__Porticoccaceae;g__SZUA-272	0	0	0	0	0	3.54051e-05	0	0	0	0	0	0		2.95043e-06
d__Bacteria;p__Pseudomonadota;c__Alphaproteobacteria;o__Rhizobiales_505101;f__Rhizobiaceae;__	0	0	0	0	0	3.54051e-05	0	0	0	0	0	0		2.95043e-06
d__Bacteria;p__Chloroflexota;c__Limnocylindria;o__Limnocylindrales;f__CSP1-4;g__GWC2-73-18	0	0	0	0	0	0	0	1.92894e-05	0	0	0	0		1.60745e-06
d__Bacteria;p__Actinomycetota;__;__;__;__	0	0	0	0	0	0	0	0	0	2.6936e-05	0	0		2.24467e-06
d__Bacteria;p__Pseudomonadota;c__Gammaproteobacteria;o__Enterobacterales_737866;f__Enterobacteriaceae_A_732811;g__Plesiomonas	0	0	0	0	0	0	0	0	0	2.6936e-05	0	0		2.24467e-06
